# Supplementary material for: ﻿A new classification system and taxonomic synopsis for Malpighiaceae (Malpighiales, Rosids) based on molecular phylogenetics, morphology, palynology, and chemistry
Source: PhytoKeys. 2024 May 22;242:69–138. doi: 10.3897/phytokeys.242.117469 (PMC11137374; doi:10.3897/phytokeys.242.117469)
Supplement: Supplementary material 1 — Checklist of accepted species names of Malpighiaceae [file phytokeys-242-069_article-117469__-s001.xlsx]

## Sheet: Checklist
Subfamily	Tribe	Genus	Species	Protologue	Conservation	Continental Distribution
Byrsonimoideae	Acmanthereae	Acmanthera	Acmanthera cowanii W.R.Anderson	Contr. Univ. Michigan Herb. 11: 45 (1975)	Threatened	Americas
Byrsonimoideae	Acmanthereae	Acmanthera	Acmanthera duckei W.R.Anderson	Contr. Univ. Michigan Herb. 11: 44 (1975)	Data Deficient	Americas
Byrsonimoideae	Acmanthereae	Acmanthera	Acmanthera fernandesii W.R.Anderson	Contr. Univ. Michigan Herb. 17: 39 (1990)	Threatened	Americas
Byrsonimoideae	Acmanthereae	Acmanthera	Acmanthera latifolia (A.Juss.) Griseb.	Fl. Bras. 12(1): 29 (1858)	Not Threatened	Americas
Byrsonimoideae	Acmanthereae	Acmanthera	Acmanthera longifolia Nied.	Arbeiten Bot. Inst. Königl. Lyceums Hosianum Braunsberg 5: 32 (1914)	Not Threatened	Americas
Byrsonimoideae	Acmanthereae	Acmanthera	Acmanthera minima W.R.Anderson	Syst. Bot. 5: 438 (1981)	Threatened	Americas
Byrsonimoideae	Acmanthereae	Acmanthera	Acmanthera parviflora W.R.Anderson	Contr. Univ. Michigan Herb. 11: 47 (1975)	Threatened	Americas
Byrsonimoideae	Acmanthereae	Coleostachys	Coleostachys genipifolia A.Juss.	Malpigh. Syn.: 54 (1840)	Not Threatened	Americas
Byrsonimoideae	Acmanthereae	Pterandra	Pterandra andersonii C.E.Anderson	Contr. Univ. Michigan Herb. 21: 12 (1997)	Threatened	Americas
Byrsonimoideae	Acmanthereae	Pterandra	Pterandra arborea Ducke	Bull. Mus. Natl. Hist. Nat., sér. 2, 4: 736 (1932)	Not Threatened	Americas
Byrsonimoideae	Acmanthereae	Pterandra	Pterandra colombiana C.E.Anderson	Contr. Univ. Michigan Herb. 21: 16 (1997)	Threatened	Americas
Byrsonimoideae	Acmanthereae	Pterandra	Pterandra egleri W.R.Anderson	Contr. Univ. Michigan Herb. 19: 386 (1993)	Threatened	Americas
Byrsonimoideae	Acmanthereae	Pterandra	Pterandra evansii Cuatrec.	Brittonia 11: 170 (1959)	Threatened	Americas
Byrsonimoideae	Acmanthereae	Pterandra	Pterandra flavescens Maguire	Mem. New York Bot. Gard. 8: 128 (1953)	Threatened	Americas
Byrsonimoideae	Acmanthereae	Pterandra	Pterandra guianensis W.R.Anderson	Mem. New York Bot. Gard. 32: 35 (1981)	Threatened	Americas
Byrsonimoideae	Acmanthereae	Pterandra	Pterandra hatschbachii W.R.Anderson	Contr. Univ. Michigan Herb. 19: 388 (1993)	Threatened	Americas
Byrsonimoideae	Acmanthereae	Pterandra	Pterandra hirsuta C.E.Anderson	Contr. Univ. Michigan Herb. 21: 22 (1997)	Not Threatened	Americas
Byrsonimoideae	Acmanthereae	Pterandra	Pterandra isthmica Cuatrec. & Croat	Ann. Missouri Bot. Gard. 67: 918 (1980 publ. 1981)	Threatened	Americas
Byrsonimoideae	Acmanthereae	Pterandra	Pterandra mcphersonii C.E.Anderson	Contr. Univ. Michigan Herb. 21: 18 (1997)	Threatened	Americas
Byrsonimoideae	Acmanthereae	Pterandra	Pterandra pyroidea A.Juss.	Fl. Bras. Merid. 3: 74 (1833)	Not Threatened	Americas
Byrsonimoideae	Acmanthereae	Pterandra	Pterandra sericea W.R.Anderson	Brittonia 28: 407 (1976 publ. 1977)	Not Threatened	Americas
Byrsonimoideae	Acmanthereae	Pterandra	Pterandra ultramontana L.Riley	Webbia 13: 557 (1958)	Threatened	Americas
Byrsonimoideae	Acmanthereae	Pterandra	Pterandra viridiflora C.E.Anderson	Contr. Univ. Michigan Herb. 24: 21 (2005)	Threatened	Americas
Malpighioideae	Acridocarpeae	Acridocarpus	Acridocarpus adenophorus A.Juss.	Ann. Sci. Nat., Bot., sér. 2, 13: 271 (1840)	Threatened	Africa
Malpighioideae	Acridocarpeae	Acridocarpus	Acridocarpus alopecurus Sprague	Bull. Misc. Inform. Kew 1909: 185 (1909)	Not Threatened	Africa
Malpighioideae	Acridocarpeae	Acridocarpus	Acridocarpus alternifolius (Schumach. & Thonn.) Nied.	Arbeiten Bot. Inst. Königl. Lyceums Hosianum Braunsberg 6: 53 (1915)	Not Threatened	Africa
Malpighioideae	Acridocarpeae	Acridocarpus	Acridocarpus austrocaledonicus Baill.	Adansonia 11: 248 (1876)	Not Threatened	Oceania
Malpighioideae	Acridocarpeae	Acridocarpus	Acridocarpus ballyi Launert	Bol. Soc. Brot., sér. 2.A, 53: 164 (1980)	Threatened	Africa
Malpighioideae	Acridocarpeae	Acridocarpus	Acridocarpus camerunensis Nied.	Arbeiten Bot. Inst. Königl. Lyceums Hosianum Braunsberg 6: 52 (1915)	Threatened	Africa
Malpighioideae	Acridocarpeae	Acridocarpus	Acridocarpus chevalieri Sprague	J. Bot. 22: 24 (1884)	Not Threatened	Africa
Malpighioideae	Acridocarpeae	Acridocarpus	Acridocarpus chloropterus Oliv.	Fl. Trop. Afr. 1: 279 (1868)	Not Threatened	Africa
Malpighioideae	Acridocarpeae	Acridocarpus	Acridocarpus congestus Launert	Kew Bull. 19: 349 (1965)	Threatened	Africa
Malpighioideae	Acridocarpeae	Acridocarpus	Acridocarpus congolensis Sprague	J. Bot. 44: 203 (1906)	Not Threatened	Africa
Malpighioideae	Acridocarpeae	Acridocarpus	Acridocarpus excelsus A.Juss.	Ann. Sci. Nat., Bot., sér. 2, 13: 271 (1840)	Threatened	Africa
Malpighioideae	Acridocarpeae	Acridocarpus	Acridocarpus glaucescens Engl.	Annuario Reale Ist. Bot. Roma 9: 253 (1902)	Not Threatened	Africa
Malpighioideae	Acridocarpeae	Acridocarpus	Acridocarpus humbertii Arènes	Notul. Syst. (Paris) 15: 4 (1955)	Threatened	Africa
Malpighioideae	Acridocarpeae	Acridocarpus	Acridocarpus humblotii Baill.	Hist. Phys. Madagascar: t. 267 (1894)	Threatened	Africa
Malpighioideae	Acridocarpeae	Acridocarpus	Acridocarpus katangensis De Wild.	Ann. Mus. Congo Belge, Bot., sér. 4, 1: 27 (1902)	Threatened	Africa
Malpighioideae	Acridocarpeae	Acridocarpus	Acridocarpus longifolius (G.Don) Hook.f.	Niger Fl.: 244 (1849)	Not Threatened	Africa
Malpighioideae	Acridocarpeae	Acridocarpus	Acridocarpus macrocalyx Engl.	Bot. Jahrb. Syst. 36: 250 (1905)	Not Threatened	Africa
Malpighioideae	Acridocarpeae	Acridocarpus	Acridocarpus mayumbensis Gonç. & E.Launert	Garcia de Orta, Sér. Bot. 6: 141 (1984)	Threatened	Africa
Malpighioideae	Acridocarpeae	Acridocarpus	Acridocarpus monodii Arènes & P.Jaeger ex Birnbaum & J.Florence	Adansonia, sér. 3, 27: 236 (2005)	Threatened	Africa
Malpighioideae	Acridocarpeae	Acridocarpus	Acridocarpus natalitius A.Juss.	Arch. Mus. Hist. Nat. 3: 486 (1843)	Threatened	Africa
Malpighioideae	Acridocarpeae	Acridocarpus	Acridocarpus oppositifolius R.Vig. & Humbert ex Arènes	Notul. Syst. (Paris) 12: 61 (1945)	Threatened	Africa
Malpighioideae	Acridocarpeae	Acridocarpus	Acridocarpus orientalis A.Juss.	Ann. Sci. Nat., Bot., sér. 2, 13: 271 (1840)	Not Threatened	Africa
Malpighioideae	Acridocarpeae	Acridocarpus	Acridocarpus pauciglandulosus Launert	Kew Bull. 19: 350 (1965)	Threatened	Africa
Malpighioideae	Acridocarpeae	Acridocarpus	Acridocarpus perrieri Ames	Notul. Syst. (Paris) 12: 58 (1945)	Threatened	Africa
Malpighioideae	Acridocarpeae	Acridocarpus	Acridocarpus plagiopterus Guill. & Perr.	Fl. Seneg. Tent.: 123 (1831)	Not Threatened	Africa
Malpighioideae	Acridocarpeae	Acridocarpus	Acridocarpus prasinus Exell	J. Bot. 65(Suppl. 1): 51 (1927)	Not Threatened	Africa
Malpighioideae	Acridocarpeae	Acridocarpus	Acridocarpus scheffleri Engl.	Bot. Jahrb. Syst. 36: 251 (1905)	Threatened	Africa
Malpighioideae	Acridocarpeae	Acridocarpus	Acridocarpus smeathmanii (DC.) Guill. & Perr.	Fl. Seneg. Tent.: 124 (1831)	Not Threatened	Africa
Malpighioideae	Acridocarpeae	Acridocarpus	Acridocarpus socotranus Oliv.	Hooker's Icon. Pl. 25: t. 2433 (1896)	Not Threatened	Africa
Malpighioideae	Acridocarpeae	Acridocarpus	Acridocarpus spectabilis (Nied.) Doorn-Hoekm.	Acta Bot. Neerl. 24: 74 (1975)	Not Threatened	Africa
Malpighioideae	Acridocarpeae	Acridocarpus	Acridocarpus staudtii (Engl.) Engl. ex Hutch. & Dalziel	Fl. W. Trop. Afr. 1: 271 (1928)	Threatened	Africa
Malpighioideae	Acridocarpeae	Acridocarpus	Acridocarpus taitensis Mwadime, Ngumbau & Q.Luke	Phytotaxa 435: 82 (2020)	Threatened	Africa
Malpighioideae	Acridocarpeae	Acridocarpus	Acridocarpus ugandensis Sprague	J. Bot. 44: 204 (1906)	Not Threatened	Africa
Malpighioideae	Acridocarpeae	Acridocarpus	Acridocarpus vanderystii R.Wilczek	Bull. Jard. Bot. État Bruxelles 25: 306 (1955)	Threatened	Africa
Malpighioideae	Acridocarpeae	Acridocarpus	Acridocarpus vivy Arènes	Notul. Syst. (Paris) 12: 59 (1945)	Threatened	Africa
Malpighioideae	Acridocarpeae	Acridocarpus	Acridocarpus zanzibaricus A.Juss.	Ann. Sci. Nat., Bot., sér. 2, 13: 271 (1840)	Not Threatened	Africa
Malpighioideae	Acridocarpeae	Brachylophon	Brachylophon anastomosans Craib	Bull. Misc. Inform. Kew 1926: 157 (1926)	Threatened	Asia
Malpighioideae	Acridocarpeae	Brachylophon	Brachylophon curtisii Oliv.	Hooker's Icon. Pl. 16: t. 1566 (1887)	Not Threatened	Asia
Malpighioideae	Barnebyeae	Barnebya	Barnebya dispar (Griseb.) W.R.Anderson & B.Gates	Brittonia 33: 280 (1981)	Not Threatened	Americas
Malpighioideae	Barnebyeae	Barnebya	Barnebya harleyi W.R.Anderson & B.Gates	Brittonia 33: 281 (1981)	Threatened	Americas
Malpighioideae	Bunchosieae	Bunchosia	Bunchosia acuminata Dobson	Syst. Bot. 8: 275 (1983)	Threatened	Americas
Malpighioideae	Bunchosieae	Bunchosia	Bunchosia andina W.R.Anderson	Edinburgh J. Bot. 77: 495 (2020)	Data Deficient	Americas
Malpighioideae	Bunchosieae	Bunchosia	Bunchosia angustifolia A.Juss.	Malpigh. Syn.: 49 (1840)	Not Threatened	Americas
Malpighioideae	Bunchosieae	Bunchosia	Bunchosia anomala W.R.Anderson	Contr. Univ. Michigan Herb. 20: 16 (1995)	Threatened	Americas
Malpighioideae	Bunchosieae	Bunchosia	Bunchosia apiculata Huber	Bull. Herb. Boissier, sér. 2, 1: 308 (1901)	Not Threatened	Americas
Malpighioideae	Bunchosieae	Bunchosia	Bunchosia argentea (Jacq.) DC.	Prodr. 1: 582 (1824)	Not Threatened	Americas
Malpighioideae	Bunchosieae	Bunchosia	Bunchosia armeniaca (Cav.) DC.	Prodr. 1: 582 (1824)	Not Threatened	Americas
Malpighioideae	Bunchosieae	Bunchosia	Bunchosia articulata Dobson	Syst. Bot. 8: 272 (1983)	Threatened	Americas
Malpighioideae	Bunchosieae	Bunchosia	Bunchosia berlinii W.R.Anderson	Contr. Univ. Michigan Herb. 16: 61 (1987)	Threatened	Americas
Malpighioideae	Bunchosieae	Bunchosia	Bunchosia bifurcata A.Pool	Novon 31(1): 217 (2023)	Data Deficient	Americas
Malpighioideae	Bunchosieae	Bunchosia	Bunchosia biocellata Schltdl.	Linnaea 10: 241 (1836)	Not Threatened	Americas
Malpighioideae	Bunchosieae	Bunchosia	Bunchosia bonplandiana A.Juss.	Malpigh. Syn.: 49 (1840)	Not Threatened	Americas
Malpighioideae	Bunchosieae	Bunchosia	Bunchosia breedlovei W.R.Anderson	Acta Bot. Mex. 109: 26 (2014)	Threatened	Americas
Malpighioideae	Bunchosieae	Bunchosia	Bunchosia brevistyla W.R.Anderson	Contr. Univ. Michigan Herb. 20: 18 (1995)	Threatened	Americas
Malpighioideae	Bunchosieae	Bunchosia	Bunchosia canescens (W.T.Aiton) DC.	Prodr. 1: 582 (1824)	Not Threatened	Americas
Malpighioideae	Bunchosieae	Bunchosia	Bunchosia caroli W.R.Anderson	Bol. Inst. Bot. Univ. Guadalajara 5: 110 (1998)	Threatened	Americas
Malpighioideae	Bunchosieae	Bunchosia	Bunchosia cauliflora W.R.Anderson	Contr. Univ. Michigan Herb. 21: 37 (1997)	Threatened	Americas
Malpighioideae	Bunchosieae	Bunchosia	Bunchosia cestrifolia Cuatrec.	Webbia 13: 575 (1958)	Not Threatened	Americas
Malpighioideae	Bunchosieae	Bunchosia	Bunchosia chiapensis A.Pool	Novon 31(1): 220 (2023)	Data Deficient	Americas
Malpighioideae	Bunchosieae	Bunchosia	Bunchosia costaricensis Rose	Anales Inst. Fís.-Geogr. Nac. Costa Rica 8: 63 (1898)	Not Threatened	Americas
Malpighioideae	Bunchosieae	Bunchosia	Bunchosia cruciana W.R.Anderson	Acta Bot. Mex. 109: 28 (2014)	Threatened	Americas
Malpighioideae	Bunchosieae	Bunchosia	Bunchosia cumanensis G.Don	J.C.Loudon, Hort. Brit.: 170 (1830)	Not Threatened	Americas
Malpighioideae	Bunchosieae	Bunchosia	Bunchosia cuscana W.R.Anderson	Brittonia 67: 243 (2015)	Threatened	Americas
Malpighioideae	Bunchosieae	Bunchosia	Bunchosia decussiflora W.R.Anderson	Mem. New York Bot. Gard. 32: 279 (1981)	Not Threatened	Americas
Malpighioideae	Bunchosieae	Bunchosia	Bunchosia deflexa Triana & Planch.	Ann. Sci. Nat., Bot., sér. 4, 18: 310 (1862)	Not Threatened	Americas
Malpighioideae	Bunchosieae	Bunchosia	Bunchosia diphylla (Jacq.) Cuatrec. & Croat	Ann. Missouri Bot. Gard. 67: 865 (1980 publ. 1981)	Not Threatened	Americas
Malpighioideae	Bunchosieae	Bunchosia	Bunchosia dwyeri Cuatrec. & Croat	Ann. Missouri Bot. Gard. 67: 864 (1980 publ. 1981)	Not Threatened	Americas
Malpighioideae	Bunchosieae	Bunchosia	Bunchosia ekmanii Urb. & Nied.	Ark. Bot. 20A(15): 43 (1926)	Threatened	Americas
Malpighioideae	Bunchosieae	Bunchosia	Bunchosia elliptica Tod.	Index Seminum (PAL, Panormitani) 1877: 38 (1877)	Threatened	Americas
Malpighioideae	Bunchosieae	Bunchosia	Bunchosia emarginata Regel	Index Seminum (LE, Petropolitanus) 1856: 35 (1856)	Threatened	Americas
Malpighioideae	Bunchosieae	Bunchosia	Bunchosia glandulifera (Jacq.) Kunth	Nov. Gen. Sp. 5: 154 (1822)	Not Threatened	Americas
Malpighioideae	Bunchosieae	Bunchosia	Bunchosia glandulosa (Cav.) DC.	Prodr. 1: 581 (1824)	Not Threatened	Americas
Malpighioideae	Bunchosieae	Bunchosia	Bunchosia gracilis Nied.	Arbeiten Bot. Inst. Königl. Lyceums Hosianum Braunsberg 1: 5 (1901)	Not Threatened	Americas
Malpighioideae	Bunchosieae	Bunchosia	Bunchosia grandifolia (Jacq.) A.Juss.	Arch. Mus. Hist. Nat. 3: 341 (1843)	Threatened	Americas
Malpighioideae	Bunchosieae	Bunchosia	Bunchosia grayumii W.R.Anderson	Contr. Univ. Michigan Herb. 23: 63 (2001)	Threatened	Americas
Malpighioideae	Bunchosieae	Bunchosia	Bunchosia guatemalensis Nied.	Arbeiten Bot. Inst. Königl. Lyceums Hosianum Braunsberg 1: 5 (1901)	Not Threatened	Americas
Malpighioideae	Bunchosieae	Bunchosia	Bunchosia haitiensis Urb. & Nied.	Ark. Bot. 17(7): 35 (1921)	Threatened	Americas
Malpighioideae	Bunchosieae	Bunchosia	Bunchosia hartwegiana Benth.	Pl. Hartw.: 164 (1845)	Not Threatened	Americas
Malpighioideae	Bunchosieae	Bunchosia	Bunchosia hedraiophylla W.R.Anderson	Brittonia 67: 245 (2015)	Threatened	Americas
Malpighioideae	Bunchosieae	Bunchosia	Bunchosia heterotricha A.Pool	Novon 31(1): 222 (2023)	Data Deficient	Americas
Malpighioideae	Bunchosieae	Bunchosia	Bunchosia hookeriana A.Juss.	Malpigh. Syn.: 49 (1840)	Not Threatened	Americas
Malpighioideae	Bunchosieae	Bunchosia	Bunchosia hotteana Nied. & Ekman	Ark. Bot. 22A(17): 21 (1929)	Threatened	Americas
Malpighioideae	Bunchosieae	Bunchosia	Bunchosia itacarensis W.R.Anderson	Contr. Univ. Michigan Herb. 19: 355 (1993)	Threatened	Americas
Malpighioideae	Bunchosieae	Bunchosia	Bunchosia jamaicensis Urb. & Nied.	Arbeiten Bot. Inst. Königl. Lyceums Hosianum Braunsberg 1: 10 (1901)	Threatened	Americas
Malpighioideae	Bunchosieae	Bunchosia	Bunchosia lancifolia Nied.	Arbeiten Bot. Inst. Königl. Lyceums Hosianum Braunsberg 1: 6 (1901)	Threatened	Americas
Malpighioideae	Bunchosieae	Bunchosia	Bunchosia lanieri S.Watson	Proc. Amer. Acad. Arts 21: 461 (1886)	Not Threatened	Americas
Malpighioideae	Bunchosieae	Bunchosia	Bunchosia lindeniana A.Juss.	Arch. Mus. Hist. Nat. 3: 335 (1843)	Not Threatened	Americas
Malpighioideae	Bunchosieae	Bunchosia	Bunchosia linearifolia P.Wilson	Bull. Torrey Bot. Club 53: 460 (1926)	Threatened	Americas
Malpighioideae	Bunchosieae	Bunchosia	Bunchosia luzmariae W.R.Anderson	Bol. Inst. Bot. Univ. Guadalajara 5: 108 (1998)	Threatened	Americas
Malpighioideae	Bunchosieae	Bunchosia	Bunchosia macilenta Dobson	Syst. Bot. 8: 274 (1983)	Threatened	Americas
Malpighioideae	Bunchosieae	Bunchosia	Bunchosia macrophylla Rose	Anales Inst. Fís.-Geogr. Nac. Costa Rica 8: 64 (1898)	Not Threatened	Americas
Malpighioideae	Bunchosieae	Bunchosia	Bunchosia maritima (Vell.) J.F.Macbr.	Publ. Field Mus. Nat. Hist., Bot. Ser. 13(3): 860 (1950)	Not Threatened	Americas
Malpighioideae	Bunchosieae	Bunchosia	Bunchosia matudae Lundell	Contr. Univ. Michigan Herb. 6: 37 (1941)	Threatened	Americas
Malpighioideae	Bunchosieae	Bunchosia	Bunchosia mcvaughii W.R.Anderson	Contr. Univ. Michigan Herb. 11: 273 (1978)	Threatened	Americas
Malpighioideae	Bunchosieae	Bunchosia	Bunchosia mesoamericana W.R.Anderson	Contr. Univ. Michigan Herb. 23: 66 (2001)	Not Threatened	Americas
Malpighioideae	Bunchosieae	Bunchosia	Bunchosia mollis Benth.	London J. Bot. 7: 127 (1848)	Not Threatened	Americas
Malpighioideae	Bunchosieae	Bunchosia	Bunchosia montana A.Juss.	Arch. Mus. Hist. Nat. 3: 340 (1843)	Not Threatened	Americas
Malpighioideae	Bunchosieae	Bunchosia	Bunchosia monticola Brandegee	Univ. Calif. Publ. Bot. 10: 410 (1924)	Threatened	Americas
Malpighioideae	Bunchosieae	Bunchosia	Bunchosia neillii W.R.Anderson	Brittonia 67: 247 (2015)	Threatened	Americas
Malpighioideae	Bunchosieae	Bunchosia	Bunchosia nitida (Jacq.) DC.	Prodr. 1: 582 (1824)	Not Threatened	Americas
Malpighioideae	Bunchosieae	Bunchosia	Bunchosia odorata (Jacq.) DC.	Prodr. 1: 582 (1824)	Not Threatened	Americas
Malpighioideae	Bunchosieae	Bunchosia	Bunchosia pallescens Skottsb.	Kongl. Svenska Vetensk. Acad. Handl., n.f., 35(6): 32 (1901)	Not Threatened	Americas
Malpighioideae	Bunchosieae	Bunchosia	Bunchosia palmeri S.Watson	Proc. Amer. Acad. Arts 22: 401 (1887)	Not Threatened	Americas
Malpighioideae	Bunchosieae	Bunchosia	Bunchosia paraguariensis Nied.	Bull. Herb. Boissier, sér. 2, 7: 295 (1907)	Not Threatened	Americas
Malpighioideae	Bunchosieae	Bunchosia	Bunchosia parrae W.R.Anderson	Edinburgh J. Bot. 77: 499 (2020)	Data Deficient	Americas
Malpighioideae	Bunchosieae	Bunchosia	Bunchosia pauciflora Dobson	Syst. Bot. 8: 269 (1983)	Threatened	Americas
Malpighioideae	Bunchosieae	Bunchosia	Bunchosia pernambucana W.R.Anderson	Contr. Univ. Michigan Herb. 21: 39 (1997)	Threatened	Americas
Malpighioideae	Bunchosieae	Bunchosia	Bunchosia petenensis Lundell	Wrightia 4: 34 (1968)	Threatened	Americas
Malpighioideae	Bunchosieae	Bunchosia	Bunchosia petraea W.R.Anderson	Contr. Univ. Michigan Herb. 21: 40 (1997)	Threatened	Americas
Malpighioideae	Bunchosieae	Bunchosia	Bunchosia phaeocarpa W.R.Anderson	Edinburgh J. Bot. 77: 502 (2020)	Data Deficient	Americas
Malpighioideae	Bunchosieae	Bunchosia	Bunchosia pilocarpa Rusby	Bull. New York Bot. Gard. 4: 333 (1907)	Threatened	Americas
Malpighioideae	Bunchosieae	Bunchosia	Bunchosia plowmanii W.R.Anderson	Contr. Univ. Michigan Herb. 16: 66 (1987)	Threatened	Americas
Malpighioideae	Bunchosieae	Bunchosia	Bunchosia polystachia (Andrews) DC.	Prodr. 1: 581 (1824)	Not Threatened	Americas
Malpighioideae	Bunchosieae	Bunchosia	Bunchosia postuma Nied.	Arbeiten Bot. Inst. Königl. Lyceums Hosianum Braunsberg 8: 63 (1926)	Threatened	Americas
Malpighioideae	Bunchosieae	Bunchosia	Bunchosia praecox W.R.Anderson	Contr. Univ. Michigan Herb. 11: 274 (1978)	Threatened	Americas
Malpighioideae	Bunchosieae	Bunchosia	Bunchosia pseudonitida Cuatrec.	Webbia 13: 584 (1958)	Not Threatened	Americas
Malpighioideae	Bunchosieae	Bunchosia	Bunchosia punicifolia Ekman & Nied.	Pflanzenr., IV, 141: 657 (1928)	Threatened	Americas
Malpighioideae	Bunchosieae	Bunchosia	Bunchosia quaesitor Dobson	Syst. Bot. 8: 269 (1983)	Threatened	Americas
Malpighioideae	Bunchosieae	Bunchosia	Bunchosia soejartoi W.R.Anderson	Acta Bot. Mex. 109: 32 (2014)	Threatened	Americas
Malpighioideae	Bunchosieae	Bunchosia	Bunchosia sonorensis Rose	Contr. U.S. Natl. Herb. 1: 94 (1891)	Not Threatened	Americas
Malpighioideae	Bunchosieae	Bunchosia	Bunchosia sphaerocarpa A.Juss.	Arch. Mus. Hist. Nat. 3: 313 (1843)	Not Threatened	Americas
Malpighioideae	Bunchosieae	Bunchosia	Bunchosia stipulacea W.R.Anderson	Contr. Univ. Michigan Herb. 23: 68 (2001)	Threatened	Americas
Malpighioideae	Bunchosieae	Bunchosia	Bunchosia strigosa Schltdl.	Linnaea 10: 242 (1836)	Threatened	Americas
Malpighioideae	Bunchosieae	Bunchosia	Bunchosia swartziana Griseb.	Fl. Brit. W. I.: 115 (1859)	Not Threatened	Americas
Malpighioideae	Bunchosieae	Bunchosia	Bunchosia systyla (Nied.) Dobson	Syst. Bot. 8: 275 (1983)	Not Threatened	Americas
Malpighioideae	Bunchosieae	Bunchosia	Bunchosia ternata Dobson	Brittonia 29: 186 (1977)	Not Threatened	Americas
Malpighioideae	Bunchosieae	Bunchosia	Bunchosia thaumatothrix W.R.Anderson	Contr. Univ. Michigan Herb. 21: 43 (1997)	Threatened	Americas
Malpighioideae	Bunchosieae	Bunchosia	Bunchosia tuberculata (Jacq.) DC.	Prodr. 1: 581 (1824)	Not Threatened	Americas
Malpighioideae	Bunchosieae	Bunchosia	Bunchosia tutensis Dobson	Brittonia 29: 188 (1977)	Threatened	Americas
Malpighioideae	Bunchosieae	Bunchosia	Bunchosia ursana W.R.Anderson	Contr. Univ. Michigan Herb. 19: 357 (1993)	Threatened	Americas
Malpighioideae	Bunchosieae	Bunchosia	Bunchosia veluticarpa W.R.Anderson	Contr. Univ. Michigan Herb. 19: 358 (1993)	Threatened	Americas
Malpighioideae	Bunchosieae	Bunchosia	Bunchosia volcanica W.R.Anderson	Contr. Univ. Michigan Herb. 17: 41 (1990)	Threatened	Americas
Malpighioideae	Bunchosieae	Echinopterys	Echinopterys eglandulosa (A.Juss.) Small	N. Amer. Fl. 25: 148 (1910)	Not Threatened	Americas
Malpighioideae	Bunchosieae	Echinopterys	Echinopterys setosa Brandegee	Univ. Calif. Publ. Bot. 4: 182 (1911)	Threatened	Americas
Malpighioideae	Bunchosieae	Heladena	Heladena echinata (Griseb.) R.F.Almeida & M.Pell.	This study	Threatened	Americas
Malpighioideae	Bunchosieae	Heladena	Heladena multiflora (Hook. & Arn.) Nied.	Arbeiten Bot. Inst. Königl. Lyceums Hosianum Braunsberg 5: 16 (1914)	Not Threatened	Americas
Malpighioideae	Bunchosieae	Thryallis	Thryallis brachystachys Lindl.	Bot. Reg. 14: t. 1162 (1828)	Not Threatened	Americas
Malpighioideae	Bunchosieae	Thryallis	Thryallis laburnum S.Moore	Trans. Linn. Soc. London, Bot. 4: 324 (1895)	Not Threatened	Americas
Malpighioideae	Bunchosieae	Thryallis	Thryallis latifolia Mart.	Nov. Gen. Sp. Pl. Bras. 3: 79 (1829)	Not Threatened	Americas
Malpighioideae	Bunchosieae	Thryallis	Thryallis longifolia Mart.	Nov. Gen. Sp. Pl. Bras. 3: 78 (1829)	Not Threatened	Americas
Malpighioideae	Bunchosieae	Thryallis	Thryallis parviflora C.E.Anderson	Contr. Univ. Michigan Herb. 20: 13 (1995)	Threatened	Americas
Malpighioideae	Bunchosieae	Tristellateia	Tristellateia acutifolia Boivin ex Arènes	Notul. Syst. (Paris) 12: 252 (1946)	Threatened	Africa
Malpighioideae	Bunchosieae	Tristellateia	Tristellateia africana S.Moore	J. Bot. 15: 289 (1877)	Not Threatened	Africa
Malpighioideae	Bunchosieae	Tristellateia	Tristellateia ambondrensis Arènes	Notul. Syst. (Paris) 12: 252 (1946)	Threatened	Africa
Malpighioideae	Bunchosieae	Tristellateia	Tristellateia ambongensis Arènes	Notul. Syst. (Paris) 12: 254 (1946)	Threatened	Africa
Malpighioideae	Bunchosieae	Tristellateia	Tristellateia australasiae A.Rich.	Voy. Astrolabe 2: 159 (1834)	Not Threatened	Asia, Oceania
Malpighioideae	Bunchosieae	Tristellateia	Tristellateia bernieriana A.Juss.	Ann. Sci. Nat., Bot., sér. 2, 13: 270 (1840)	Threatened	Africa
Malpighioideae	Bunchosieae	Tristellateia	Tristellateia bojeriana A.Juss.	Ann. Sci. Nat., Bot., sér. 2, 13: 270 (1840)	Threatened	Africa
Malpighioideae	Bunchosieae	Tristellateia	Tristellateia cocculifolia A.Juss.	Ann. Sci. Nat., Bot., sér. 2, 13: 270 (1840)	Threatened	Africa
Malpighioideae	Bunchosieae	Tristellateia	Tristellateia cordifolia Arènes	Notul. Syst. (Paris) 12: 251 (1946)	Threatened	Africa
Malpighioideae	Bunchosieae	Tristellateia	Tristellateia dulcamara A.Juss.	Ann. Sci. Nat., Bot., sér. 2, 13: 270 (1840)	Threatened	Africa
Malpighioideae	Bunchosieae	Tristellateia	Tristellateia goudotii Arènes	Notul. Syst. (Paris) 12: 255 (1946)	Threatened	Africa
Malpighioideae	Bunchosieae	Tristellateia	Tristellateia grandiflora Arènes	Notul. Syst. (Paris) 12: 249 (1946)	Threatened	Africa
Malpighioideae	Bunchosieae	Tristellateia	Tristellateia greveana Baill.	Hist. Phys. Madagascar: t. 271 (1894)	Threatened	Africa
Malpighioideae	Bunchosieae	Tristellateia	Tristellateia isalensis Arènes	Notul. Syst. (Paris) 12: 255 (1946)	Threatened	Africa
Malpighioideae	Bunchosieae	Tristellateia	Tristellateia madagascariensis Poir.	Encycl., Suppl. 5: 367 (1817)	Threatened	Africa
Malpighioideae	Bunchosieae	Tristellateia	Tristellateia ovalifolia Arènes	Notul. Syst. (Paris) 12: 253 (1946)	Threatened	Africa
Malpighioideae	Bunchosieae	Tristellateia	Tristellateia pubescens Baill.	Adansonia 11: 249 (1874)	Threatened	Africa
Malpighioideae	Bunchosieae	Tristellateia	Tristellateia rigalii Arènes	Notul. Syst. (Paris) 12: 252 (1946)	Threatened	Africa
Malpighioideae	Bunchosieae	Tristellateia	Tristellateia sancti-andreae Arènes	Notul. Syst. (Paris) 12: 249 (1946)	Threatened	Africa
Malpighioideae	Bunchosieae	Tristellateia	Tristellateia stenactis Baill.	Adansonia 11: 250 (1874)	Threatened	Africa
Malpighioideae	Bunchosieae	Tristellateia	Tristellateia stenoptera Baker	J. Linn. Soc., Bot. 22: 456 (1887)	Threatened	Africa
Byrsonimoideae	Byrsonimeae	Blepharandra	Blepharandra angustifolia (Kunth) W.R.Anderson	Mem. New York Bot. Gard. 32: 55 (1981)	Not Threatened	Americas
Byrsonimoideae	Byrsonimeae	Blepharandra	Blepharandra cachimbensis W.R.Anderson	Bol. Mus. Bot. Munic. 26: 1 (1976)	Not Threatened	Americas
Byrsonimoideae	Byrsonimeae	Blepharandra	Blepharandra fimbriata MacBryde	Canad. J. Bot. 52: 2437 (1974)	Not Threatened	Americas
Byrsonimoideae	Byrsonimeae	Blepharandra	Blepharandra heteropetala W.R.Anderson	Mem. New York Bot. Gard. 32: 57 (1981)	Not Threatened	Americas
Byrsonimoideae	Byrsonimeae	Blepharandra	Blepharandra hypoleuca (Benth.) Griseb.	Linnaea 22: 7 (1849)	Not Threatened	Americas
Byrsonimoideae	Byrsonimeae	Blepharandra	Blepharandra intermedia W.R.Anderson	Mem. New York Bot. Gard. 32: 58 (1981)	Threatened	Americas
Byrsonimoideae	Byrsonimeae	Byrsonima	Byrsonima aerugo Sagot	Ann. Sci. Nat., Bot., sér. 6, 12: 178 (1881)	Not Threatened	Americas
Byrsonimoideae	Byrsonimeae	Byrsonima	Byrsonima affinis W.R.Anderson	Contr. Univ. Michigan Herb. 15: 103 (1982)	Threatened	Americas
Byrsonimoideae	Byrsonimeae	Byrsonima	Byrsonima altissima DC.	Prodr. 1: 579 (1824)	Not Threatened	Americas
Byrsonimoideae	Byrsonimeae	Byrsonima	Byrsonima alvimii W.R.Anderson	Contr. Univ. Michigan Herb. 15: 111 (1982)	Threatened	Americas
Byrsonimoideae	Byrsonimeae	Byrsonima	Byrsonima amoena Cuatrec.	Webbia 13: 622 (1958)	Not Threatened	Americas
Byrsonimoideae	Byrsonimeae	Byrsonima	Byrsonima anisophylla W.R.Anderson	Edinburgh J. Bot. 77: 505 (2020)	Data Deficient	Americas
Byrsonimoideae	Byrsonimeae	Byrsonima	Byrsonima arbutifolia Griseb.	Fl. Bras. 12(1): 14 (1858)	Not Threatened	Americas
Byrsonimoideae	Byrsonimeae	Byrsonima	Byrsonima arctostaphyloides Nied.	Arbeiten Bot. Inst. Königl. Lyceums Hosianum Braunsberg 1: 40 (1901)	Not Threatened	Americas
Byrsonimoideae	Byrsonimeae	Byrsonima	Byrsonima arthropoda A.Juss.	Malpigh. Syn.: 60 (1840)	Not Threatened	Americas
Byrsonimoideae	Byrsonimeae	Byrsonima	Byrsonima baccae W.R.Anderson	Contr. Univ. Michigan Herb. 20: 19 (1995)	Threatened	Americas
Byrsonimoideae	Byrsonimeae	Byrsonima	Byrsonima bahiana W.R.Anderson	Contr. Univ. Michigan Herb. 15: 110 (1982)	Threatened	Americas
Byrsonimoideae	Byrsonimeae	Byrsonima	Byrsonima basiliana W.R.Anderson	Contr. Univ. Michigan Herb. 21: 45 (1997)	Threatened	Americas
Byrsonimoideae	Byrsonimeae	Byrsonima	Byrsonima basiloba A.Juss.	Malpigh. Syn.: 56 (1840)	Not Threatened	Americas
Byrsonimoideae	Byrsonimeae	Byrsonima	Byrsonima bicorniculata A.Juss.	Malpigh. Syn.: 57 (1840)	Not Threatened	Americas
Byrsonimoideae	Byrsonimeae	Byrsonima	Byrsonima brachybotrya Nied.	Nat. Pflanzenfam., Nachtr. 1: 206 (1897)	Not Threatened	Americas
Byrsonimoideae	Byrsonimeae	Byrsonima	Byrsonima brachystachya DC.	Prodr. 1: 581 (1824)	Not Threatened	Americas
Byrsonimoideae	Byrsonimeae	Byrsonima	Byrsonima bracteata Fawc. & Rendle	J. Bot. 55: 269 (1917)	Threatened	Americas
Byrsonimoideae	Byrsonimeae	Byrsonima	Byrsonima bronweniana W.R.Anderson	Mem. New York Bot. Gard. 32: 107 (1981)	Not Threatened	Americas
Byrsonimoideae	Byrsonimeae	Byrsonima	Byrsonima bucherae Moldenke	Bull. Torrey Bot. Club 68: 676 (1941)	Threatened	Americas
Byrsonimoideae	Byrsonimeae	Byrsonima	Byrsonima bumeliifolia A.Juss.	Fl. Bras. Merid. 3: 79 (1833)	Not Threatened	Americas
Byrsonimoideae	Byrsonimeae	Byrsonima	Byrsonima cacaophila W.R.Anderson	Contr. Univ. Michigan Herb. 15: 98 (1982)	Threatened	Americas
Byrsonimoideae	Byrsonimeae	Byrsonima	Byrsonima cardenasii W.R.Anderson	Edinburgh J. Bot. 77: 508 (2020)	Data Deficient	Americas
Byrsonimoideae	Byrsonimeae	Byrsonima	Byrsonima carraoana Steyerm.	Fieldiana, Bot. 28: 287 (1952)	Not Threatened	Americas
Byrsonimoideae	Byrsonimeae	Byrsonima	Byrsonima chalcophylla Nied.	Arbeiten Bot. Inst. Königl. Lyceums Hosianum Braunsberg 5: 57 (1914)	Not Threatened	Americas
Byrsonimoideae	Byrsonimeae	Byrsonima	Byrsonima christianeae W.R.Anderson	Mem. New York Bot. Gard. 32: 112 (1981)	Not Threatened	Americas
Byrsonimoideae	Byrsonimeae	Byrsonima	Byrsonima chrysophylla Kunth	Nov. Gen. Sp. 5: 150 (1822)	Not Threatened	Americas
Byrsonimoideae	Byrsonimeae	Byrsonima	Byrsonima cipoensis Mamede	Bol. Bot. Univ. São Paulo 8: 42 (1980)	Threatened	Americas
Byrsonimoideae	Byrsonimeae	Byrsonima	Byrsonima clausseniana A.Juss.	Malpigh. Syn.: 57 (1840)	Not Threatened	Americas
Byrsonimoideae	Byrsonimeae	Byrsonima	Byrsonima coccolobifolia Kunth	Nov. Gen. Sp. 5: 148 (1822)	Not Threatened	Americas
Byrsonimoideae	Byrsonimeae	Byrsonima	Byrsonima concinna Benth.	London J. Bot. 7: 122 (1848)	Not Threatened	Americas
Byrsonimoideae	Byrsonimeae	Byrsonima	Byrsonima coniophylla A.Juss.	Malpigh. Syn.: 60 (1840)	Not Threatened	Americas
Byrsonimoideae	Byrsonimeae	Byrsonima	Byrsonima cordifolia W.R.Anderson	Contr. Univ. Michigan Herb. 22: 4 (1999)	Threatened	Americas
Byrsonimoideae	Byrsonimeae	Byrsonima	Byrsonima correifolia A.Juss.	Fl. Bras. Merid. 3: 78 (1833)	Not Threatened	Americas
Byrsonimoideae	Byrsonimeae	Byrsonima	Byrsonima cowanii W.R.Anderson	Mem. New York Bot. Gard. 32: 123 (1981)	Threatened	Americas
Byrsonimoideae	Byrsonimeae	Byrsonima	Byrsonima crassa Nied.	Arbeiten Bot. Inst. Königl. Lyceums Hosianum Braunsberg 1: 30 (1901)	Not Threatened	Americas
Byrsonimoideae	Byrsonimeae	Byrsonima	Byrsonima crassifolia (L.) Kunth	Nov. Gen. Sp. 5: 149 (1822)	Not Threatened	Americas
Byrsonimoideae	Byrsonimeae	Byrsonima	Byrsonima crispa A.Juss.	Malpigh. Syn.: 60 (1840)	Not Threatened	Americas
Byrsonimoideae	Byrsonimeae	Byrsonima	Byrsonima cuneata (Turcz.) P.Wilson	Bull. New York Bot. Gard. 8: 394 (1917)	Threatened	Americas
Byrsonimoideae	Byrsonimeae	Byrsonima	Byrsonima cuprea Griseb.	Fl. Bras. 12(1): 19 (1858)	Not Threatened	Americas
Byrsonimoideae	Byrsonimeae	Byrsonima	Byrsonima cydoniifolia A.Juss.	Fl. Bras. Merid. 3: 77 (1833)	Not Threatened	Americas
Byrsonimoideae	Byrsonimeae	Byrsonima	Byrsonima dealbata Griseb.	Linnaea 13: 253 (1839)	Not Threatened	Americas
Byrsonimoideae	Byrsonimeae	Byrsonima	Byrsonima decipiens Nied.	Arbeiten Bot. Inst. Königl. Lyceums Hosianum Braunsberg 1: 35 (1901)	Not Threatened	Americas
Byrsonimoideae	Byrsonimeae	Byrsonima	Byrsonima delicatula Sch.Rodr. & A.S.Flores	Phytotaxa 422: 195 (2019)	Threatened	Americas
Byrsonimoideae	Byrsonimeae	Byrsonima	Byrsonima densa (Poir.) DC.	Prodr. 1: 580 (1824)	Not Threatened	Americas
Byrsonimoideae	Byrsonimeae	Byrsonima	Byrsonima dubia W.R.Anderson	Contr. Univ. Michigan Herb. 17: 42 (1990)	Not Threatened	Americas
Byrsonimoideae	Byrsonimeae	Byrsonima	Byrsonima duckeana W.R.Anderson	Contr. Univ. Michigan Herb. 20: 20 (1995)	Threatened	Americas
Byrsonimoideae	Byrsonimeae	Byrsonima	Byrsonima duidana W.R.Anderson	Contr. Univ. Michigan Herb. 19: 361 (1993)	Threatened	Americas
Byrsonimoideae	Byrsonimeae	Byrsonima	Byrsonima eriopoda DC.	Prodr. 1: 579 (1824)	Not Threatened	Americas
Byrsonimoideae	Byrsonimeae	Byrsonima	Byrsonima eugeniifolia Sandwith	Bull. Misc. Inform. Kew 1935: 315 (1935)	Not Threatened	Americas
Byrsonimoideae	Byrsonimeae	Byrsonima	Byrsonima euryphylla Pilg.	Repert. Spec. Nov. Regni Veg. 42: 179 (1937)	Not Threatened	Americas
Byrsonimoideae	Byrsonimeae	Byrsonima	Byrsonima fanshawei W.R.Anderson	Mem. New York Bot. Gard. 32: 84 (1981)	Not Threatened	Americas
Byrsonimoideae	Byrsonimeae	Byrsonima	Byrsonima fernandezii Cuatrec.	Webbia 13: 612 (1958)	Not Threatened	Americas
Byrsonimoideae	Byrsonimeae	Byrsonima	Byrsonima flexipes W.R.Anderson	Contr. Univ. Michigan Herb. 23: 69 (2001)	Not Threatened	Americas
Byrsonimoideae	Byrsonimeae	Byrsonima	Byrsonima fonsecae W.R.Anderson	Contr. Univ. Michigan Herb. 15: 105 (1982)	Threatened	Americas
Byrsonimoideae	Byrsonimeae	Byrsonima	Byrsonima formosa W.R.Anderson	Contr. Univ. Michigan Herb. 21: 46 (1997)	Not Threatened	Americas
Byrsonimoideae	Byrsonimeae	Byrsonima	Byrsonima frondosa Mart. ex A.Juss.	Malpigh. Syn.: 59 (1840)	Not Threatened	Americas
Byrsonimoideae	Byrsonimeae	Byrsonima	Byrsonima garcibarrigae Cuatrec.	Webbia 13: 621 (1958)	Not Threatened	Americas
Byrsonimoideae	Byrsonimeae	Byrsonima	Byrsonima gardneriana A.Juss.	Arch. Mus. Hist. Nat. 3: 296 (1843)	Not Threatened	Americas
Byrsonimoideae	Byrsonimeae	Byrsonima	Byrsonima glaberrima Nied.	Arbeiten Bot. Inst. Königl. Lyceums Hosianum Braunsberg 1: 43 (1901)	Threatened	Americas
Byrsonimoideae	Byrsonimeae	Byrsonima	Byrsonima glazioviana Nied.	Nat. Pflanzenfam., Nachtr. 1: 206 (1897)	Not Threatened	Americas
Byrsonimoideae	Byrsonimeae	Byrsonima	Byrsonima goiana W.R.Anderson	Edinburgh J. Bot. 77: 511 (2020)	Data Deficient	Americas
Byrsonimoideae	Byrsonimeae	Byrsonima	Byrsonima grisebachiana Nied.	Arbeiten Bot. Inst. Königl. Lyceums Hosianum Braunsberg 1: 23 (1901)	Not Threatened	Americas
Byrsonimoideae	Byrsonimeae	Byrsonima	Byrsonima guilleminiana A.Juss.	Malpigh. Syn.: 56 (1840)	Not Threatened	Americas
Byrsonimoideae	Byrsonimeae	Byrsonima	Byrsonima gymnocalycina A.Juss.	Malpigh. Syn.: 59 (1840)	Not Threatened	Americas
Byrsonimoideae	Byrsonimeae	Byrsonima	Byrsonima hatschbachii W.R.Anderson	Contr. Univ. Michigan Herb. 15: 93 (1982)	Threatened	Americas
Byrsonimoideae	Byrsonimeae	Byrsonima	Byrsonima herrerae W.R.Anderson	Contr. Univ. Michigan Herb. 20: 22 (1995)	Threatened	Americas
Byrsonimoideae	Byrsonimeae	Byrsonima	Byrsonima hirsuta W.R.Anderson	Contr. Univ. Michigan Herb. 22: 5 (1999)	Threatened	Americas
Byrsonimoideae	Byrsonimeae	Byrsonima	Byrsonima hoehneana Nied.	Arbeiten Bot. Inst. Königl. Lyceums Hosianum Braunsberg 8: 64 (1926)	Threatened	Americas
Byrsonimoideae	Byrsonimeae	Byrsonima	Byrsonima homeieri W.R.Anderson	Contr. Univ. Michigan Herb. 25: 97 (2007)	Threatened	Americas
Byrsonimoideae	Byrsonimeae	Byrsonima	Byrsonima huberi W.R.Anderson	Contr. Univ. Michigan Herb. 21: 48 (1997)	Threatened	Americas
Byrsonimoideae	Byrsonimeae	Byrsonima	Byrsonima hypargyrea Planch. ex Linden	Cat. Pl. Exot. 8: 2 (1853)	Not Threatened	Americas
Byrsonimoideae	Byrsonimeae	Byrsonima	Byrsonima hypoleuca Turcz.	Bull. Soc. Imp. Naturalistes Moscou 31(I): 391 (1858)	Not Threatened	Americas
Byrsonimoideae	Byrsonimeae	Byrsonima	Byrsonima incarnata Sandwith	J. Arnold Arbor. 24: 221 (1943)	Not Threatened	Americas
Byrsonimoideae	Byrsonimeae	Byrsonima	Byrsonima intermedia A.Juss.	Fl. Bras. Merid. 3: 82 (1833)	Not Threatened	Americas
Byrsonimoideae	Byrsonimeae	Byrsonima	Byrsonima japurensis A.Juss.	Malpigh. Syn.: 60 (1840)	Not Threatened	Americas
Byrsonimoideae	Byrsonimeae	Byrsonima	Byrsonima kariniana W.R.Anderson	Mem. New York Bot. Gard. 32: 127 (1981)	Threatened	Americas
Byrsonimoideae	Byrsonimeae	Byrsonima	Byrsonima karstenii W.R.Anderson	Contr. Univ. Michigan Herb. 17: 43 (1990)	Threatened	Americas
Byrsonimoideae	Byrsonimeae	Byrsonima	Byrsonima krukoffii W.R.Anderson	Contr. Univ. Michigan Herb. 20: 24 (1995)	Not Threatened	Americas
Byrsonimoideae	Byrsonimeae	Byrsonima	Byrsonima laevigata (Poir.) DC.	Prodr. 1: 580 (1824)	Not Threatened	Americas
Byrsonimoideae	Byrsonimeae	Byrsonima	Byrsonima laevis Nied.	Arbeiten Bot. Inst. Königl. Lyceums Hosianum Braunsberg 1: 34 (1901)	Not Threatened	Americas
Byrsonimoideae	Byrsonimeae	Byrsonima	Byrsonima lancifolia A.Juss.	Malpigh. Syn.: 56 (1840)	Not Threatened	Americas
Byrsonimoideae	Byrsonimeae	Byrsonima	Byrsonima lanulosa W.R.Anderson	Contr. Univ. Michigan Herb. 22: 6 (1999)	Not Threatened	Americas
Byrsonimoideae	Byrsonimeae	Byrsonima	Byrsonima laxiflora Griseb.	Linnaea 13: 256 (1839)	Not Threatened	Americas
Byrsonimoideae	Byrsonimeae	Byrsonima	Byrsonima leucophlebia Griseb.	Fl. Bras. 12(1): 15 (1858)	Not Threatened	Americas
Byrsonimoideae	Byrsonimeae	Byrsonima	Byrsonima ligustrifolia A.Juss.	Fl. Bras. Merid. 3: 82 (1833)	Not Threatened	Americas
Byrsonimoideae	Byrsonimeae	Byrsonima	Byrsonima linearifolia A.Juss.	Arch. Mus. Hist. Nat. 3: 279 (1843)	Not Threatened	Americas
Byrsonimoideae	Byrsonimeae	Byrsonima	Byrsonima linguifera Cuatrec.	Webbia 13: 613 (1958)	Not Threatened	Americas
Byrsonimoideae	Byrsonimeae	Byrsonima	Byrsonima lucida (Mill.) DC.	Prodr. 1: 580 (1824)	Not Threatened	Americas
Byrsonimoideae	Byrsonimeae	Byrsonima	Byrsonima luetzelburgii Steyerm.	Fieldiana, Bot. 28: 288 (1952)	Not Threatened	Americas
Byrsonimoideae	Byrsonimeae	Byrsonima	Byrsonima lyoniifolia Nied.	Arbeiten Bot. Inst. Königl. Lyceums Hosianum Braunsberg 1: 38 (1901)	Not Threatened	Americas
Byrsonimoideae	Byrsonimeae	Byrsonima	Byrsonima macrophylla (Pers.) W.R.Anderson	Contr. Univ. Michigan Herb. 19: 362 (1993)	Not Threatened	Americas
Byrsonimoideae	Byrsonimeae	Byrsonima	Byrsonima macrostachya W.R.Anderson	Mem. New York Bot. Gard. 32: 118 (1981)	Threatened	Americas
Byrsonimoideae	Byrsonimeae	Byrsonima	Byrsonima magna Cuatrec.	Webbia 13: 616 (1958)	Threatened	Americas
Byrsonimoideae	Byrsonimeae	Byrsonima	Byrsonima maguirei W.R.Anderson	Mem. New York Bot. Gard. 32: 81 (1981)	Threatened	Americas
Byrsonimoideae	Byrsonimeae	Byrsonima	Byrsonima martiana A.Juss.	Malpigh. Syn.: 57 (1840)	Not Threatened	Americas
Byrsonimoideae	Byrsonimeae	Byrsonima	Byrsonima microphylla A.Juss.	Malpigh. Syn.: 59 (1840)	Not Threatened	Americas
Byrsonimoideae	Byrsonimeae	Byrsonima	Byrsonima minarum Francener & Mamede	Phytotaxa 291(2): 138 (2017)	Not Threatened	Americas
Byrsonimoideae	Byrsonimeae	Byrsonima	Byrsonima moensis Acuña & Roíg	Revista Soc. Cub. Bot. 10: 59 (1953)	Threatened	Americas
Byrsonimoideae	Byrsonimeae	Byrsonima	Byrsonima mollis (Poir.) DC.	Prodr. 1: 581 (1824)	Not Threatened	Americas
Byrsonimoideae	Byrsonimeae	Byrsonima	Byrsonima morii W.R.Anderson	Contr. Univ. Michigan Herb. 15: 95 (1982)	Threatened	Americas
Byrsonimoideae	Byrsonimeae	Byrsonima	Byrsonima myricifolia Griseb.	Vidensk. Meddel. Naturhist. Foren. Kjøbenhavn 1875: 125 (1875)	Not Threatened	Americas
Byrsonimoideae	Byrsonimeae	Byrsonima	Byrsonima nana W.R.Anderson	Edinburgh J. Bot. 77: 513 (2020)	Data Deficient	Americas
Byrsonimoideae	Byrsonimeae	Byrsonima	Byrsonima nemoralis Cuatrec.	Webbia 13: 619 (1958)	Not Threatened	Americas
Byrsonimoideae	Byrsonimeae	Byrsonima	Byrsonima niedenzuiana Skottsb.	Kongl. Svenska Vetensk. Acad. Handl., n.f., 35(6): 36 (1901)	Not Threatened	Americas
Byrsonimoideae	Byrsonimeae	Byrsonima	Byrsonima nitida G.Don	Gen. Hist. 1: 636 (1831)	Threatened	Americas
Byrsonimoideae	Byrsonimeae	Byrsonima	Byrsonima nitidifolia A.Juss.	Arch. Mus. Hist. Nat. 3: 296 (1843)	Not Threatened	Americas
Byrsonimoideae	Byrsonimeae	Byrsonima	Byrsonima nitidissima Kunth	Nov. Gen. Sp. 5: 152 (1822)	Not Threatened	Americas
Byrsonimoideae	Byrsonimeae	Byrsonima	Byrsonima oaxacana A.Juss.	Malpigh. Syn.: 57 (1840)	Not Threatened	Americas
Byrsonimoideae	Byrsonimeae	Byrsonima	Byrsonima oblanceolata Nied.	Arbeiten Bot. Inst. Königl. Lyceums Hosianum Braunsberg 1: 14 (1901)	Not Threatened	Americas
Byrsonimoideae	Byrsonimeae	Byrsonima	Byrsonima oblongifolia A.Juss.	Arch. Mus. Hist. Nat. 3: 300 (1843)	Not Threatened	Americas
Byrsonimoideae	Byrsonimeae	Byrsonima	Byrsonima onishiana W.R.Anderson	Contr. Univ. Michigan Herb. 15: 96 (1982)	Threatened	Americas
Byrsonimoideae	Byrsonimeae	Byrsonima	Byrsonima orientensis Bisse	Ciencias (Havana), Ser. 10, 2: 13 (1975)	Threatened	Americas
Byrsonimoideae	Byrsonimeae	Byrsonima	Byrsonima oxyphylla A.Juss.	Fl. Bras. Merid. 3: 84 (1833)	Not Threatened	Americas
Byrsonimoideae	Byrsonimeae	Byrsonima	Byrsonima pachyphylla A.Juss.	Fl. Bras. Merid. 3: 77 (1833)	Not Threatened	Americas
Byrsonimoideae	Byrsonimeae	Byrsonima	Byrsonima pachypoda W.R.Anderson	Mem. New York Bot. Gard. 32: 123 (1981)	Not Threatened	Americas
Byrsonimoideae	Byrsonimeae	Byrsonima	Byrsonima parvifolia Alain	Phytologia 8: 369 (1962)	Threatened	Americas
Byrsonimoideae	Byrsonimeae	Byrsonima	Byrsonima paulista A.Juss.	Fl. Bras. Merid. 3: 85 (1833)	Not Threatened	Americas
Byrsonimoideae	Byrsonimeae	Byrsonima	Byrsonima pedunculata W.R.Anderson	Contr. Univ. Michigan Herb. 21: 51 (1997)	Threatened	Americas
Byrsonimoideae	Byrsonimeae	Byrsonima	Byrsonima perseifolia Griseb.	Linnaea 13: 257 (1839)	Not Threatened	Americas
Byrsonimoideae	Byrsonimeae	Byrsonima	Byrsonima pinetorum Griseb.	Cat. Pl. Cub.: 42 (1866)	Threatened	Americas
Byrsonimoideae	Byrsonimeae	Byrsonima	Byrsonima piresii W.R.Anderson	Contr. Univ. Michigan Herb. 21: 52 (1997)	Threatened	Americas
Byrsonimoideae	Byrsonimeae	Byrsonima	Byrsonima poeppigiana A.Juss.	Malpigh. Syn.: 60 (1840)	Not Threatened	Americas
Byrsonimoideae	Byrsonimeae	Byrsonima	Byrsonima psilandra Griseb.	Linnaea 13: 251 (1839)	Not Threatened	Americas
Byrsonimoideae	Byrsonimeae	Byrsonima	Byrsonima punctulata A.Juss.	Malpigh. Syn.: 60 (1840)	Not Threatened	Americas
Byrsonimoideae	Byrsonimeae	Byrsonima	Byrsonima putumayensis Cuatrec.	Webbia 13: 601 (1958)	Not Threatened	Americas
Byrsonimoideae	Byrsonimeae	Byrsonima	Byrsonima rhombifolia A.Juss.	Malpigh. Syn.: 58 (1840)	Not Threatened	Americas
Byrsonimoideae	Byrsonimeae	Byrsonima	Byrsonima rigida A.Juss.	Malpigh. Syn.: 59 (1840)	Not Threatened	Americas
Byrsonimoideae	Byrsonimeae	Byrsonima	Byrsonima riparia W.R.Anderson	Contr. Univ. Michigan Herb. 22: 8 (1999)	Not Threatened	Americas
Byrsonimoideae	Byrsonimeae	Byrsonima	Byrsonima rodriguesii W.R.Anderson	Mem. New York Bot. Gard. 32: 102 (1981)	Threatened	Americas
Byrsonimoideae	Byrsonimeae	Byrsonima	Byrsonima roigii Urb.	Repert. Spec. Nov. Regni Veg. 21: 65 (1925)	Not Threatened	Americas
Byrsonimoideae	Byrsonimeae	Byrsonima	Byrsonima rotunda Griseb.	Fl. Bras. 12(1): 20 (1858)	Not Threatened	Americas
Byrsonimoideae	Byrsonimeae	Byrsonima	Byrsonima rubrobracteata W.R.Anderson	Mem. New York Bot. Gard. 32: 105 (1981)	Threatened	Americas
Byrsonimoideae	Byrsonimeae	Byrsonima	Byrsonima rupestris Francener & Mamede	Phytotaxa 291(2): 134 (2017)	Threatened	Americas
Byrsonimoideae	Byrsonimeae	Byrsonima	Byrsonima salzmanniana A.Juss.	Malpigh. Syn.: 56 (1840)	Not Threatened	Americas
Byrsonimoideae	Byrsonimeae	Byrsonima	Byrsonima schomburgkiana Benth.	London J. Bot. 7: 123 (1848)	Not Threatened	Americas
Byrsonimoideae	Byrsonimeae	Byrsonima	Byrsonima schunkei W.R.Anderson	Contr. Univ. Michigan Herb. 15: 101 (1982)	Not Threatened	Americas
Byrsonimoideae	Byrsonimeae	Byrsonima	Byrsonima sericea DC.	Prodr. 1: 580 (1824)	Not Threatened	Americas
Byrsonimoideae	Byrsonimeae	Byrsonima	Byrsonima smallii Fawc. & Rendle	J. Bot. 55: 270 (1917)	Threatened	Americas
Byrsonimoideae	Byrsonimeae	Byrsonima	Byrsonima souzae W.R.Anderson	Contr. Univ. Michigan Herb. 15: 107 (1982)	Threatened	Americas
Byrsonimoideae	Byrsonimeae	Byrsonima	Byrsonima spicata (Cav.) Rich. ex Kunth	Nov. Gen. Sp. 5: 114 (1821)	Not Threatened	Americas
Byrsonimoideae	Byrsonimeae	Byrsonima	Byrsonima spinensis W.R.Anderson	Contr. Univ. Michigan Herb. 15: 109 (1982)	Threatened	Americas
Byrsonimoideae	Byrsonimeae	Byrsonima	Byrsonima stannardii W.R.Anderson	Kew Bull. 47: 725 (1992)	Threatened	Americas
Byrsonimoideae	Byrsonimeae	Byrsonima	Byrsonima steyermarkii W.R.Anderson	Mem. New York Bot. Gard. 32: 124 (1981)	Threatened	Americas
Byrsonimoideae	Byrsonimeae	Byrsonima	Byrsonima stipulacea A.Juss.	Malpigh. Syn.: 57 (1840)	Not Threatened	Americas
Byrsonimoideae	Byrsonimeae	Byrsonima	Byrsonima stipulina J.F.Macbr.	Publ. Field Mus. Nat. Hist., Bot. Ser. 13(3): 870 (1950)	Not Threatened	Americas
Byrsonimoideae	Byrsonimeae	Byrsonima	Byrsonima subcordata Nied.	Arbeiten Bot. Inst. Königl. Lyceums Hosianum Braunsberg 1: 40 (1901)	Not Threatened	Americas
Byrsonimoideae	Byrsonimeae	Byrsonima	Byrsonima subterranea Brade & Markgr.	Mitt. Bot. Staatssamml. München 1: 30 (1950)	Not Threatened	Americas
Byrsonimoideae	Byrsonimeae	Byrsonima	Byrsonima surinamensis W.R.Anderson	Contr. Univ. Michigan Herb. 15: 113 (1982)	Threatened	Americas
Byrsonimoideae	Byrsonimeae	Byrsonima	Byrsonima tenuifolia Urb. & Nied.	Arbeiten Bot. Inst. Königl. Lyceums Hosianum Braunsberg 1: 19 (1901)	Not Threatened	Americas
Byrsonimoideae	Byrsonimeae	Byrsonima	Byrsonima tillettii W.R.Anderson	Mem. New York Bot. Gard. 32: 118 (1981)	Not Threatened	Americas
Byrsonimoideae	Byrsonimeae	Byrsonima	Byrsonima trinitensis A.Juss.	Malpigh. Syn.: 59 (1840)	Not Threatened	Americas
Byrsonimoideae	Byrsonimeae	Byrsonima	Byrsonima triopteryfolia A.Juss.	Malpigh. Syn.: 59 (1840)	Not Threatened	Americas
Byrsonimoideae	Byrsonimeae	Byrsonima	Byrsonima umbellata Mart. ex A.Juss.	Malpigh. Syn.: 59 (1840)	Not Threatened	Americas
Byrsonimoideae	Byrsonimeae	Byrsonima	Byrsonima vacciniifolia A.Juss.	Fl. Bras. Merid. 1: 84 (1825)	Not Threatened	Americas
Byrsonimoideae	Byrsonimeae	Byrsonima	Byrsonima variabilis A.Juss.	Fl. Bras. Merid. 1: 78 (1825)	Not Threatened	Americas
Byrsonimoideae	Byrsonimeae	Byrsonima	Byrsonima verbascifolia (L.) DC.	Prodr. 1: 579 (1824)	Not Threatened	Americas
Byrsonimoideae	Byrsonimeae	Byrsonima	Byrsonima vernicosa Nied.	Arbeiten Bot. Inst. Königl. Lyceums Hosianum Braunsberg 1: 33 (1901)	Not Threatened	Americas
Byrsonimoideae	Byrsonimeae	Byrsonima	Byrsonima viminifolia A.Juss.	Fl. Bras. Merid. 3: 83 (1833)	Not Threatened	Americas
Byrsonimoideae	Byrsonimeae	Byrsonima	Byrsonima wadsworthii Little	Phytologia 4: 417 (1953)	Threatened	Americas
Byrsonimoideae	Byrsonimeae	Byrsonima	Byrsonima wrightiana Nied.	Byrsonima 1: 8 (1897)	Threatened	Americas
Byrsonimoideae	Byrsonimeae	Byrsonima	Byrsonima wurdackii W.R.Anderson	Mem. New York Bot. Gard. 32: 119 (1981)	Not Threatened	Americas
Byrsonimoideae	Byrsonimeae	Byrsonima	Byrsonima yaroana Alain	Mem. New York Bot. Gard. 21: 120 (1971)	Threatened	Americas
Byrsonimoideae	Byrsonimeae	Byrsonima	Byrsonima × motembensis Britton & Small	Bull. Torrey Bot. Club 53: 460 (1926)	Data Deficient	Americas
Byrsonimoideae	Byrsonimeae	Byrsonima	Byrsonima × ophiticola Small	Bull. Torrey Bot. Club 43: 456 (1916)	Data Deficient	Americas
Byrsonimoideae	Byrsonimeae	Diacidia	Diacidia aracaensis W.R.Anderson	Mem. New York Bot. Gard. 32: 68 (1981)	Threatened	Americas
Byrsonimoideae	Byrsonimeae	Diacidia	Diacidia cordata (Maguire) W.R.Anderson	Mem. New York Bot. Gard. 32: 66 (1981)	Threatened	Americas
Byrsonimoideae	Byrsonimeae	Diacidia	Diacidia ferruginea (Maguire & K.D.Phelps) W.R.Anderson	Mem. New York Bot. Gard. 32: 68 (1981)	Threatened	Americas
Byrsonimoideae	Byrsonimeae	Diacidia	Diacidia galphimioides Griseb.	Fl. Bras. 12(1): 120 (1858)	Not Threatened	Americas
Byrsonimoideae	Byrsonimeae	Diacidia	Diacidia glaucifolia (Maguire) W.R.Anderson	Mem. New York Bot. Gard. 32: 63 (1981)	Not Threatened	Americas
Byrsonimoideae	Byrsonimeae	Diacidia	Diacidia hypoleuca (Maguire) W.R.Anderson	Mem. New York Bot. Gard. 32: 67 (1981)	Threatened	Americas
Byrsonimoideae	Byrsonimeae	Diacidia	Diacidia kunhardtii (Maguire) W.R.Anderson	Mem. New York Bot. Gard. 32: 66 (1981)	Threatened	Americas
Byrsonimoideae	Byrsonimeae	Diacidia	Diacidia rufa (Maguire) W.R.Anderson	Mem. New York Bot. Gard. 32: 64 (1981)	Not Threatened	Americas
Byrsonimoideae	Byrsonimeae	Diacidia	Diacidia steyermarkii (Maguire) W.R.Anderson	Mem. New York Bot. Gard. 32: 71 (1981)	Threatened	Americas
Byrsonimoideae	Byrsonimeae	Diacidia	Diacidia stipularis (Maguire & K.D.Phelps) W.R.Anderson	Mem. New York Bot. Gard. 32: 65 (1981)	Threatened	Americas
Byrsonimoideae	Byrsonimeae	Diacidia	Diacidia vestita (Benth.) B.D.Jacks.	Index Kew. 1: 582 (1893)	Not Threatened	Americas
Byrsonimoideae	Galphimieae	Galphimia	Galphimia amambayensis C.E.Anderson	Contr. Univ. Michigan Herb. 24: 2 (2005)	Threatened	Americas
Byrsonimoideae	Galphimieae	Galphimia	Galphimia angustifolia Benth.	Bot. Voy. Sulphur: 9 (1844)	Not Threatened	Americas
Byrsonimoideae	Galphimieae	Galphimia	Galphimia arenicola C.E.Anderson	Syst. Bot. 28: 721 (2003)	Threatened	Americas
Byrsonimoideae	Galphimieae	Galphimia	Galphimia australis Chodat	Biblioth. Universelle Rev. Suisse, sér. 3, 24: 500 (1890)	Not Threatened	Americas
Byrsonimoideae	Galphimieae	Galphimia	Galphimia brasiliensis (L.) A.Juss.	Fl. Bras. Merid. 3: 71 (1829)	Not Threatened	Americas
Byrsonimoideae	Galphimieae	Galphimia	Galphimia calliantha C.E.Anderson	Contr. Univ. Michigan Herb. 25: 71 (2007)	Threatened	Americas
Byrsonimoideae	Galphimieae	Galphimia	Galphimia elegans Baill.	Hist. Pl. 5: 431 (1874)	Threatened	Americas
Byrsonimoideae	Galphimieae	Galphimia	Galphimia floribunda C.E.Anderson	Contr. Univ. Michigan Herb. 25: 77 (2007)	Not Threatened	Americas
Byrsonimoideae	Galphimieae	Galphimia	Galphimia glandulosa Cav.	Anales Hist. Nat. 1: 37 (1799)	Not Threatened	Americas
Byrsonimoideae	Galphimieae	Galphimia	Galphimia glauca Cav.	Anales Hist. Nat. 1: 37 (1799)	Not Threatened	Americas
Byrsonimoideae	Galphimieae	Galphimia	Galphimia gracilis Bartl.	Linnaea 13: 552 (1840)	Not Threatened	Americas
Byrsonimoideae	Galphimieae	Galphimia	Galphimia grandiflora Bartl.	Linnaea 13: 554 (1840)	Not Threatened	Americas
Byrsonimoideae	Galphimieae	Galphimia	Galphimia hirsuta Cav.	Anales Hist. Nat. 1: 37 (1799)	Threatened	Americas
Byrsonimoideae	Galphimieae	Galphimia	Galphimia langlassei (S.F.Blake) C.E.Anderson	Syst. Bot. 28: 715 (2003)	Threatened	Americas
Byrsonimoideae	Galphimieae	Galphimia	Galphimia mexiae C.E.Anderson	Syst. Bot. 28: 717 (2003)	Threatened	Americas
Byrsonimoideae	Galphimieae	Galphimia	Galphimia mirandae C.E.Anderson	Contr. Univ. Michigan Herb. 24: 13 (2005)	Threatened	Americas
Byrsonimoideae	Galphimieae	Galphimia	Galphimia montana (Rose) Nied.	Pflanzenr., IV, 141: 601 (1928)	Not Threatened	Americas
Byrsonimoideae	Galphimieae	Galphimia	Galphimia multicaulis A.Juss.	Malpigh. Syn.: 52 (1840)	Threatened	Americas
Byrsonimoideae	Galphimieae	Galphimia	Galphimia oaxacana C.E.Anderson	Contr. Univ. Michigan Herb. 24: 15 (2005)	Threatened	Americas
Byrsonimoideae	Galphimieae	Galphimia	Galphimia paniculata Bartl.	Linnaea 13: 556 (1840)	Not Threatened	Americas
Byrsonimoideae	Galphimieae	Galphimia	Galphimia platyphylla Chodat	Biblioth. Universelle Rev. Suisse, sér. 3, 24: 500 (1890)	Not Threatened	Americas
Byrsonimoideae	Galphimieae	Galphimia	Galphimia radialis C.E.Anderson	Syst. Bot. 28: 719 (2003)	Threatened	Americas
Byrsonimoideae	Galphimieae	Galphimia	Galphimia sessilifolia Rose	Contr. U.S. Natl. Herb. 3: 313 (1895)	Threatened	Americas
Byrsonimoideae	Galphimieae	Galphimia	Galphimia speciosa C.E.Anderson	Contr. Univ. Michigan Herb. 25: 60 (2007)	Threatened	Americas
Byrsonimoideae	Galphimieae	Galphimia	Galphimia tuberculata (Rose) Nied.	Pflanzenr., IV, 141: 602 (1928)	Not Threatened	Americas
Byrsonimoideae	Galphimieae	Galphimia	Galphimia vestita S.Watson	Proc. Amer. Acad. Arts 21: 421 (1886)	Not Threatened	Americas
Byrsonimoideae	Galphimieae	Spachea	Spachea correae Cuatrec. & Croat	Ann. Missouri Bot. Gard. 67: 920 (1980 publ. 1981)	Threatened	Americas
Byrsonimoideae	Galphimieae	Spachea	Spachea elegans (G.Mey.) A.Juss.	in J.P.B.Delessert, Icon. Sel. Pl. 3: 19 (1838)	Not Threatened	Americas
Byrsonimoideae	Galphimieae	Spachea	Spachea hammelii (W.R.Anderson) R.F.Almeida & M.Pell.	This study	Threatened	Americas
Byrsonimoideae	Galphimieae	Spachea	Spachea herbert-smithii (Rusby) Cuatrec.	Webbia 13: 546 (1958)	Threatened	Americas
Byrsonimoideae	Galphimieae	Spachea	Spachea lactescens (Ducke) R.F.Almeida & M.Pell.	This study	Not Threatened	Americas
Byrsonimoideae	Galphimieae	Spachea	Spachea longifolia (Kunth) R.F.Almeida & M.Pell.	This study	Not Threatened	Americas
Byrsonimoideae	Galphimieae	Spachea	Spachea marcelae (W.R.Anderson) R.F.Almeida & M.Pell.	This study	Threatened	Americas
Byrsonimoideae	Galphimieae	Spachea	Spachea martiana Acuña & Roig	Revista Soc. Cub. Bot. 10: 58 (1953)	Threatened	Americas
Byrsonimoideae	Galphimieae	Spachea	Spachea membranacea Cuatrec.	Webbia 13: 548 (1958)	Not Threatened	Americas
Byrsonimoideae	Galphimieae	Spachea	Spachea pendula (Ducke) R.F.Almeida & M.Pell.	This study	Threatened	Americas
Byrsonimoideae	Galphimieae	Spachea	Spachea spruceana (Nied.) R.F.Almeida & M.Pell.	This study	Not Threatened	Americas
Byrsonimoideae	Galphimieae	Spachea	Spachea tricarpa A.Juss.	Malpigh. Syn.: 51 (1840)	Not Threatened	Americas
Byrsonimoideae	Galphimieae	Verrucularina	Verrucularina glaucophylla (A.Juss.) Rauschert	Taxon 31: 560 (1982)	Not Threatened	Americas
Byrsonimoideae	Galphimieae	Verrucularina	Verrucularina piresii (W.R.Anderson) Rauschert	Taxon 31: 560 (1982)	Threatened	Americas
Malpighioideae	Gaudichaudieae	Aspicarpa	Aspicarpa albida (Schltdl. & Cham.) Hassl.	Annuaire Conserv. Jard. Bot. Genève 20: 210 (1918)	Not Threatened	Americas
Malpighioideae	Gaudichaudieae	Aspicarpa	Aspicarpa andersonii (S.L.Jessup) R.F.Almeida & M.Pell.	This study	Threatened	Americas
Malpighioideae	Gaudichaudieae	Aspicarpa	Aspicarpa arnottiana (A.Juss.) R.F.Almeida & M.Pell.	This study	Data Deficient	Americas
Malpighioideae	Gaudichaudieae	Aspicarpa	Aspicarpa brevipes (Sessé ex DC.) W.R.Anderson	Contr. Univ. Michigan Herb. 16: 55 (1987)	Not Threatened	Americas
Malpighioideae	Gaudichaudieae	Aspicarpa	Aspicarpa chasei (W.R.Anderson) R.F.Almeida & M.Pell.	This study	Threatened	Americas
Malpighioideae	Gaudichaudieae	Aspicarpa	Aspicarpa confertiflora (A.Juss.) R.F.Almeida & M.Pell.	This study	Not Threatened	Americas
Malpighioideae	Gaudichaudieae	Aspicarpa	Aspicarpa cycloptera (DC.) R.F.Almeida & M.Pell.	This study	Not Threatened	Americas
Malpighioideae	Gaudichaudieae	Aspicarpa	Aspicarpa cynanchoides (Kunth) Hassl.	Annuaire Conserv. Jard. Bot. Genève 20: 208 (1918)	Not Threatened	Americas
Malpighioideae	Gaudichaudieae	Aspicarpa	Aspicarpa diandra (Nied.) Hassl.	Annuaire Conserv. Jard. Bot. Genève 20: 210 (1918)	Not Threatened	Americas
Malpighioideae	Gaudichaudieae	Aspicarpa	Aspicarpa filipendula (A.Juss.) R.F.Almeida & M.Pell.	This study	Data Deficient	Americas
Malpighioideae	Gaudichaudieae	Aspicarpa	Aspicarpa galeottiana (Nied.) Hassl.,	Annuaire Conserv. Jard. Bot. Genève 20: 211 (1918)	Not Threatened	Americas
Malpighioideae	Gaudichaudieae	Aspicarpa	Aspicarpa hexandra (Nied.) Hassl	Annuaire Conserv. Jard. Bot. Genève 20: 210 (1918)	Not Threatened	Americas
Malpighioideae	Gaudichaudieae	Aspicarpa	Aspicarpa hirtella Rich.	Mém. Mus. Hist. Nat. 2: 399 (1815)	Not Threatened	Americas
Malpighioideae	Gaudichaudieae	Aspicarpa	Aspicarpa hyssopifolia A.Gray	Boston J. Nat. Hist. 6: 167 (1850)	Not Threatened	Americas
Malpighioideae	Gaudichaudieae	Aspicarpa	Aspicarpa implexa (S.L.Jessup) R.F.Almeida & M.Pell.	This study	Not Threatened	Americas
Malpighioideae	Gaudichaudieae	Aspicarpa	Aspicarpa intermixteca (S.L.Jessup) R.F.Almeida & M.Pell.	This study	Threatened	Americas
Malpighioideae	Gaudichaudieae	Aspicarpa	Aspicarpa karvinskiana (A.Juss.) Hassl.	Annuaire Conserv. Jard. Bot. Genève 20: 210 (1918)	Not Threatened	Americas
Malpighioideae	Gaudichaudieae	Aspicarpa	Aspicarpa krusei (W.R.Anderson) R.F.Almeida & M.Pell.	This study	Threatened	Americas
Malpighioideae	Gaudichaudieae	Aspicarpa	Aspicarpa mcvaughii (W.R.Anderson) R.F.Almeida & M.Pell.	This study	Threatened	Americas
Malpighioideae	Gaudichaudieae	Aspicarpa	Aspicarpa mollis (Benth.) Hassl.	Annuaire Conserv. Jard. Bot. Genève 20: 210 (1918)	Not Threatened	Americas
Malpighioideae	Gaudichaudieae	Aspicarpa	Aspicarpa oxyota (DC.) R.F.Almeida & M.Pell.	This study	Data Deficient	Americas
Malpighioideae	Gaudichaudieae	Aspicarpa	Aspicarpa palmeri (S.Watson) R.F.Almeida & M.Pell.	This study	Threatened	Americas
Malpighioideae	Gaudichaudieae	Aspicarpa	Aspicarpa steinmannii W.R.Anderson	Acta Bot. Mex. 109: 24 (2014)	Threatened	Americas
Malpighioideae	Gaudichaudieae	Aspicarpa	Aspicarpa subverticillata (Rose) Hassl.	Annuaire Conserv. Jard. Bot. Genève 20: 210 (1918)	Not Threatened	Americas
Malpighioideae	Gaudichaudieae	Aspicarpa	Aspicarpa symplecta (S.L.Jessup) R.F.Almeida & M.Pell.	This study	Threatened	Americas
Malpighioideae	Gaudichaudieae	Aspicarpa	Aspicarpa synoptera (S.L.Jessup) R.F.Almeida & M.Pell.	This study	Threatened	Americas
Malpighioideae	Gaudichaudieae	Aspicarpa	Aspicarpa zygoptera (S.L.Jessup) R.F.Almeida & M.Pell.	This study	Threatened	Americas
Malpighioideae	Gaudichaudieae	Banisteriopsis	Banisteriopsis acerosa (Nied.) B.Gates	Fl. Neotrop. Monogr. 30: 74 (1982)	Not Threatened	Americas
Malpighioideae	Gaudichaudieae	Banisteriopsis	Banisteriopsis adenopoda (A.Juss.) B.Gates	Fl. Neotrop. Monogr. 30: 110 (1982)	Not Threatened	Americas
Malpighioideae	Gaudichaudieae	Banisteriopsis	Banisteriopsis alternifolia (Steyerm.) B.Gates	Fl. Neotrop. Monogr. 30: 142 (1982)	Not Threatened	Americas
Malpighioideae	Gaudichaudieae	Banisteriopsis	Banisteriopsis andersonii B.Gates	Fl. Neotrop. Monogr. 30: 101 (1982)	Threatened	Americas
Malpighioideae	Gaudichaudieae	Banisteriopsis	Banisteriopsis angustifolia (A.Juss.) B.Gates	Fl. Neotrop. Monogr. 30: 98 (1982)	Not Threatened	Americas
Malpighioideae	Gaudichaudieae	Banisteriopsis	Banisteriopsis anisandra (A.Juss.) B.Gates	Fl. Neotrop. Monogr. 30: 150 (1982)	Not Threatened	Americas
Malpighioideae	Gaudichaudieae	Banisteriopsis	Banisteriopsis appressa (B.Gates) R.F.Almeida & M.Pell.	This study	Not Threatened	Americas
Malpighioideae	Gaudichaudieae	Banisteriopsis	Banisteriopsis arborea B.Gates	Fl. Neotrop. Monogr. 30: 103 (1982)	Threatened	Americas
Malpighioideae	Gaudichaudieae	Banisteriopsis	Banisteriopsis argyrophylla (A.Juss.) B.Gates	Fl. Neotrop. Monogr. 30: 61 (1982)	Not Threatened	Americas
Malpighioideae	Gaudichaudieae	Banisteriopsis	Banisteriopsis basifixa B.Gates	Fl. Neotrop. Monogr. 30: 160 (1982)	Threatened	Americas
Malpighioideae	Gaudichaudieae	Banisteriopsis	Banisteriopsis byssacea B.Gates	Fl. Neotrop. Monogr. 30: 63 (1982)	Threatened	Americas
Malpighioideae	Gaudichaudieae	Banisteriopsis	Banisteriopsis caapi (Spruce ex Griseb.) C.V.Morton	J. Washington Acad. Sci. 21: 486 (1931)	Not Threatened	Americas
Malpighioideae	Gaudichaudieae	Banisteriopsis	Banisteriopsis calcicola B.Gates	Fl. Neotrop. Monogr. 30: 104 (1982)	Threatened	Americas
Malpighioideae	Gaudichaudieae	Banisteriopsis	Banisteriopsis campestris (A.Juss.) Little	Phytologia 6: 506 (1959)	Threatened	Americas
Malpighioideae	Gaudichaudieae	Banisteriopsis	Banisteriopsis carolina W.R.Anderson	Contr. Univ. Michigan Herb. 22: 1 (1999)	Threatened	Americas
Malpighioideae	Gaudichaudieae	Banisteriopsis	Banisteriopsis cipoensis B.Gates	Fl. Neotrop. Monogr. 30: 97 (1982)	Threatened	Americas
Malpighioideae	Gaudichaudieae	Banisteriopsis	Banisteriopsis confusa B.Gates	Fl. Neotrop. Monogr. 30: 80 (1982)	Not Threatened	Americas
Malpighioideae	Gaudichaudieae	Banisteriopsis	Banisteriopsis elegans (Triana & Planch.) Sandwith	J. Arnold Arbor. 24: 222 (1943)	Not Threatened	Americas
Malpighioideae	Gaudichaudieae	Banisteriopsis	Banisteriopsis gardneriana (A.Juss.) W.R.Anderson & B.Gates	Contr. Univ. Michigan Herb. 11: 54 (1975)	Not Threatened	Americas
Malpighioideae	Gaudichaudieae	Banisteriopsis	Banisteriopsis glabrata (B.Gates) R.F.Almeida & M.Pell.	This study	Not Threatened	Americas
Malpighioideae	Gaudichaudieae	Banisteriopsis	Banisteriopsis goiana B.Gates	Fl. Neotrop. Monogr. 30: 128 (1982)	Threatened	Americas
Malpighioideae	Gaudichaudieae	Banisteriopsis	Banisteriopsis grandifolia (Nied.) B.Gates	Fl. Neotrop. Monogr. 30: 141 (1982)	Threatened	Americas
Malpighioideae	Gaudichaudieae	Banisteriopsis	Banisteriopsis harleyi B.Gates	Fl. Neotrop. Monogr. 30: 66 (1982)	Threatened	Americas
Malpighioideae	Gaudichaudieae	Banisteriopsis	Banisteriopsis hatschbachii B.Gates	Fl. Neotrop. Monogr. 30: 87 (1982)	Threatened	Americas
Malpighioideae	Gaudichaudieae	Banisteriopsis	Banisteriopsis hirsuta B.Gates	Fl. Neotrop. Monogr. 30: 86 (1982)	Threatened	Americas
Malpighioideae	Gaudichaudieae	Banisteriopsis	Banisteriopsis irwinii B.Gates	Fl. Neotrop. Monogr. 30: 92 (1982)	Threatened	Americas
Malpighioideae	Gaudichaudieae	Banisteriopsis	Banisteriopsis laevifolia (A.Juss.) B.Gates	Fl. Neotrop. Monogr. 30: 57 (1982)	Not Threatened	Americas
Malpighioideae	Gaudichaudieae	Banisteriopsis	Banisteriopsis latifolia (A.Juss.) B.Gates	Fl. Neotrop. Monogr. 30: 82 (1982)	Not Threatened	Americas
Malpighioideae	Gaudichaudieae	Banisteriopsis	Banisteriopsis lyrata B.Gates	Brittonia 31: 108 (1979)	Not Threatened	Americas
Malpighioideae	Gaudichaudieae	Banisteriopsis	Banisteriopsis macedae W.R.Anderson	Contr. Univ. Michigan Herb. 25: 95 (2007)	Threatened	Americas
Malpighioideae	Gaudichaudieae	Banisteriopsis	Banisteriopsis magdalenensis B.Gates	Fl. Neotrop. Monogr. 30: 163 (1982)	Threatened	Americas
Malpighioideae	Gaudichaudieae	Banisteriopsis	Banisteriopsis maguirei B.Gates	Brittonia 31: 108 (1979)	Threatened	Americas
Malpighioideae	Gaudichaudieae	Banisteriopsis	Banisteriopsis malifolia (Nees & Mart.) B.Gates	Fl. Neotrop. Monogr. 30: 76 (1982)	Not Threatened	Americas
Malpighioideae	Gaudichaudieae	Banisteriopsis	Banisteriopsis martiniana (A.Juss.) Cuatrec.	Webbia 13: 498 (1958)	Not Threatened	Americas
Malpighioideae	Gaudichaudieae	Banisteriopsis	Banisteriopsis megaphylla (A.Juss.) B.Gates	Fl. Neotrop. Monogr. 30: 89 (1982)	Not Threatened	Americas
Malpighioideae	Gaudichaudieae	Banisteriopsis	Banisteriopsis membranifolia (A.Juss.) B.Gates	Fl. Neotrop. Monogr. 30: 106 (1982)	Not Threatened	Americas
Malpighioideae	Gaudichaudieae	Banisteriopsis	Banisteriopsis multifoliolata (A.Juss.) B.Gates	Fl. Neotrop. Monogr. 30: 118 (1982)	Not Threatened	Americas
Malpighioideae	Gaudichaudieae	Banisteriopsis	Banisteriopsis muricata (Cav.) Cuatrec.	Webbia 13: 503 (1958)	Not Threatened	Americas
Malpighioideae	Gaudichaudieae	Banisteriopsis	Banisteriopsis nummifera (A.Juss.) B.Gates	Fl. Neotrop. Monogr. 30: 147 (1982)	Not Threatened	Americas
Malpighioideae	Gaudichaudieae	Banisteriopsis	Banisteriopsis oxyclada (A.Juss.) B.Gates	Fl. Neotrop. Monogr. 30: 126 (1982)	Not Threatened	Americas
Malpighioideae	Gaudichaudieae	Banisteriopsis	Banisteriopsis padifolia (Poepp. ex Nied.) B.Gates	Fl. Neotrop. Monogr. 30: 137 (1982)	Not Threatened	Americas
Malpighioideae	Gaudichaudieae	Banisteriopsis	Banisteriopsis paraguariensis B.Gates	Fl. Neotrop. Monogr. 30: 64 (1982)	Threatened	Americas
Malpighioideae	Gaudichaudieae	Banisteriopsis	Banisteriopsis parviflora (A.Juss.) B.Gates	Fl. Neotrop. Monogr. 30: 156 (1982)	Not Threatened	Americas
Malpighioideae	Gaudichaudieae	Banisteriopsis	Banisteriopsis parviglandula B.Gates	Fl. Neotrop. Monogr. 30: 161 (1982)	Threatened	Americas
Malpighioideae	Gaudichaudieae	Banisteriopsis	Banisteriopsis pauciflora (Kunth) C.B.Rob.	N. Amer. Fl. 25: 133 (1910)	Threatened	Americas
Malpighioideae	Gaudichaudieae	Banisteriopsis	Banisteriopsis polygama (Nied.) B.Gates	Fl. Neotrop. Monogr. 30: 136 (1982)	Not Threatened	Americas
Malpighioideae	Gaudichaudieae	Banisteriopsis	Banisteriopsis prancei B.Gates	Fl. Neotrop. Monogr. 30: 116 (1982)	Not Threatened	Americas
Malpighioideae	Gaudichaudieae	Banisteriopsis	Banisteriopsis pseudojanusia (Nied.) B.Gates	Fl. Neotrop. Monogr. 30: 162 (1982)	Threatened	Americas
Malpighioideae	Gaudichaudieae	Banisteriopsis	Banisteriopsis pubescens (Nied.) Cuatrec.	Webbia 13: 503 (1958)	Not Threatened	Americas
Malpighioideae	Gaudichaudieae	Banisteriopsis	Banisteriopsis pulcherrima (Sandwith) B.Gates	Brittonia 31: 109 (1979)	Not Threatened	Americas
Malpighioideae	Gaudichaudieae	Banisteriopsis	Banisteriopsis pulchra B.Gates	Fl. Neotrop. Monogr. 30: 108 (1982)	Not Threatened	Americas
Malpighioideae	Gaudichaudieae	Banisteriopsis	Banisteriopsis quadriglandula B.Gates	Fl. Neotrop. Monogr. 30: 119 (1982)	Threatened	Americas
Malpighioideae	Gaudichaudieae	Banisteriopsis	Banisteriopsis rostrata W.R.Anderson	Edinburgh J. Bot. 77: 491 (2020)	Data Deficient	Americas
Malpighioideae	Gaudichaudieae	Banisteriopsis	Banisteriopsis salicifolia (DC.) B.Gates	Fl. Neotrop. Monogr. 30: 157 (1982)	Not Threatened	Americas
Malpighioideae	Gaudichaudieae	Banisteriopsis	Banisteriopsis schizoptera (A.Juss.) B.Gates	Fl. Neotrop. Monogr. 30: 69 (1982)	Not Threatened	Americas
Malpighioideae	Gaudichaudieae	Banisteriopsis	Banisteriopsis schwannioides (Griseb.) B.Gates	Fl. Neotrop. Monogr. 30: 114 (1982)	Not Threatened	Americas
Malpighioideae	Gaudichaudieae	Banisteriopsis	Banisteriopsis scutellata (Griseb.) B.Gates	Fl. Neotrop. Monogr. 30: 158 (1982)	Not Threatened	Americas
Malpighioideae	Gaudichaudieae	Banisteriopsis	Banisteriopsis sellowiana (A.Juss.) B.Gates	Fl. Neotrop. Monogr. 30: 149 (1982)	Not Threatened	Americas
Malpighioideae	Gaudichaudieae	Banisteriopsis	Banisteriopsis stellaris (Griseb.) B.Gates	Fl. Neotrop. Monogr. 30: 71 (1982)	Not Threatened	Americas
Malpighioideae	Gaudichaudieae	Banisteriopsis	Banisteriopsis subenervia (B.Gates) R.F.Almeida & M.Pell.	This study	Data Deficient	Americas
Malpighioideae	Gaudichaudieae	Banisteriopsis	Banisteriopsis variabilis B.Gates	Fl. Neotrop. Monogr. 30: 83 (1982)	Not Threatened	Americas
Malpighioideae	Gaudichaudieae	Banisteriopsis	Banisteriopsis velutinissima B.Gates	Fl. Neotrop. Monogr. 30: 133 (1982)	Threatened	Americas
Malpighioideae	Gaudichaudieae	Banisteriopsis	Banisteriopsis vernoniifolia (Mart. ex A.Juss.) B.Gates	Fl. Neotrop. Monogr. 30: 67 (1982)	Not Threatened	Americas
Malpighioideae	Gaudichaudieae	Banisteriopsis	Banisteriopsis whitei Rusby	Mem. New York Bot. Gard. 7: 274 (1927)	Threatened	Americas
Malpighioideae	Gaudichaudieae	Banisteriopsis	Banisteriopsis wilburii B.Gates	Fl. Neotrop. Monogr. 30: 138 (1982)	Not Threatened	Americas
Malpighioideae	Gaudichaudieae	Bronwenia	Bronwenia acapulcensis (Rose) W.R.Anderson & C.Davis	Contr. Univ. Michigan Herb. 25: 141 (2007)	Not Threatened	Americas
Malpighioideae	Gaudichaudieae	Bronwenia	Bronwenia brevipedicellata (B.Gates) W.R.Anderson & C.Davis	Contr. Univ. Michigan Herb. 25: 141 (2007)	Threatened	Americas
Malpighioideae	Gaudichaudieae	Bronwenia	Bronwenia cinerascens (Benth.) W.R.Anderson & C.Davis	Contr. Univ. Michigan Herb. 25: 141 (2007)	Not Threatened	Americas
Malpighioideae	Gaudichaudieae	Bronwenia	Bronwenia cornifolia (Kunth) W.R.Anderson & C.Davis	Contr. Univ. Michigan Herb. 25: 142 (2007)	Not Threatened	Americas
Malpighioideae	Gaudichaudieae	Bronwenia	Bronwenia ferruginea (Cav.) W.R.Anderson & C.Davis	Contr. Univ. Michigan Herb. 25: 143 (2007)	Not Threatened	Americas
Malpighioideae	Gaudichaudieae	Bronwenia	Bronwenia llanensis (B.Gates) R.F.Almeida & M.Pell.	This study	Data Deficient	Americas
Malpighioideae	Gaudichaudieae	Bronwenia	Bronwenia longipilifera (B.Gates) W.R.Anderson & C.Davis	Contr. Univ. Michigan Herb. 25: 143 (2007)	Threatened	Americas
Malpighioideae	Gaudichaudieae	Bronwenia	Bronwenia maracaybensis (A.Juss.) R.F.Almeida & M.Pell.	This study	Data Deficient	Americas
Malpighioideae	Gaudichaudieae	Bronwenia	Bronwenia mathiasiae (W.R.Anderson) W.R.Anderson & C.Davis	Contr. Univ. Michigan Herb. 25: 143 (2007)	Not Threatened	Americas
Malpighioideae	Gaudichaudieae	Bronwenia	Bronwenia megaptera (B.Gates) W.R.Anderson & C.Davis	Contr. Univ. Michigan Herb. 25: 145 (2007)	Threatened	Americas
Malpighioideae	Gaudichaudieae	Bronwenia	Bronwenia peckoltii W.R.Anderson & C.Davis	Contr. Univ. Michigan Herb. 25: 145 (2007)	Threatened	Americas
Malpighioideae	Gaudichaudieae	Bronwenia	Bronwenia standleyi (B.Gates) R.F.Almeida & M.Pell.	This study	Data Deficient	Americas
Malpighioideae	Gaudichaudieae	Bronwenia	Bronwenia wurdackii (B.Gates) W.R.Anderson & C.Davis	Contr. Univ. Michigan Herb. 25: 146 (2007)	Not Threatened	Americas
Malpighioideae	Gaudichaudieae	Camarea	Camarea affinis A.St.-Hil.	Hist. Pl. Remarq. Brésil: 57 (1824)	Not Threatened	Americas
Malpighioideae	Gaudichaudieae	Camarea	Camarea axillaris A.St.-Hil.	Bull. Sci. Soc. Philom. Paris 10: 133 (1823)	Not Threatened	Americas
Malpighioideae	Gaudichaudieae	Camarea	Camarea elongata Mamede	Bol. Bot. Univ. São Paulo 12: 1 (1990 publ. 1991)	Threatened	Americas
Malpighioideae	Gaudichaudieae	Camarea	Camarea ericoides A.St.-Hil.	Bull. Sci. Soc. Philom. Paris 10: 133 (1823)	Not Threatened	Americas
Malpighioideae	Gaudichaudieae	Camarea	Camarea hirsuta A.St.-Hil.	Bull. Sci. Soc. Philom. Paris 10: 133 (1823)	Not Threatened	Americas
Malpighioideae	Gaudichaudieae	Camarea	Camarea humifusa W.R.Anderson	Contr. Univ. Michigan Herb. 19: 364 (1993)	Threatened	Americas
Malpighioideae	Gaudichaudieae	Camarea	Camarea linearifolia A.St.-Hil.	Bull. Sci. Soc. Philom. Paris 10: 133 (1823)	Data Deficient	Americas
Malpighioideae	Gaudichaudieae	Camarea	Camarea sericea A.St.-Hil.	Bull. Sci. Soc. Philom. Paris 10: 133 (1823)	Not Threatened	Americas
Malpighioideae	Gaudichaudieae	Cottsia	Cottsia californica (Benth.) W.R.Anderson & C.Davis	Contr. Univ. Michigan Herb. 25: 161 (2007)	Not Threatened	Americas
Malpighioideae	Gaudichaudieae	Cottsia	Cottsia gracilis (A.Gray) W.R.Anderson & C.Davis	Contr. Univ. Michigan Herb. 25: 163 (2007)	Not Threatened	Americas
Malpighioideae	Gaudichaudieae	Cottsia	Cottsia linearis (Wiggins) W.R.Anderson & C.Davis	Contr. Univ. Michigan Herb. 25: 163 (2007)	Threatened	Americas
Malpighioideae	Gaudichaudieae	Cottsia	Cottsia scandens Dubard & Dop	Rev. Gén. Bot. 20: 359 (1908)	Not Threatened	Americas
Malpighioideae	Gaudichaudieae	Diplopterys	Diplopterys amplectens (B.Gates) W.R.Anderson & C.Davis	Harvard Pap. Bot. 11: 4 (2006)	Threatened	Americas
Malpighioideae	Gaudichaudieae	Diplopterys	Diplopterys bahiana W.R.Anderson & C.Davis	Harvard Pap. Bot. 11: 4 (2006)	Threatened	Americas
Malpighioideae	Gaudichaudieae	Diplopterys	Diplopterys cabrerana (Cuatrec.) B.Gates	Brittonia 31: 109 (1979)	Not Threatened	Americas
Malpighioideae	Gaudichaudieae	Diplopterys	Diplopterys cachimbensis (B.Gates) W.R.Anderson & C.Davis	Harvard Pap. Bot. 11: 6 (2006)	Threatened	Americas
Malpighioideae	Gaudichaudieae	Diplopterys	Diplopterys caduciflora (Nied.) W.R.Anderson & C.Davis	Harvard Pap. Bot. 11: 6 (2006)	Not Threatened	Americas
Malpighioideae	Gaudichaudieae	Diplopterys	Diplopterys carvalhoi W.R.Anderson & C.Davis	Harvard Pap. Bot. 11: 6 (2006)	Threatened	Americas
Malpighioideae	Gaudichaudieae	Diplopterys	Diplopterys cristata (Griseb.) W.R.Anderson & C.Davis	Harvard Pap. Bot. 11: 9 (2006)	Not Threatened	Americas
Malpighioideae	Gaudichaudieae	Diplopterys	Diplopterys cururuensis B.Gates	Fl. Neotrop. Monogr. 30: 215 (1982)	Not Threatened	Americas
Malpighioideae	Gaudichaudieae	Diplopterys	Diplopterys erianthera (A.Juss.) W.R.Anderson & C.Davis	Harvard Pap. Bot. 11: 9 (2006)	Not Threatened	Americas
Malpighioideae	Gaudichaudieae	Diplopterys	Diplopterys heterostyla (A.Juss.) W.R.Anderson & C.Davis	Harvard Pap. Bot. 11: 9 (2006)	Not Threatened	Americas
Malpighioideae	Gaudichaudieae	Diplopterys	Diplopterys hypericifolia (A.Juss.) W.R.Anderson & C.Davis	Harvard Pap. Bot. 11: 9 (2006)	Not Threatened	Americas
Malpighioideae	Gaudichaudieae	Diplopterys	Diplopterys krukoffii (B.Gates) W.R.Anderson & C.Davis	Harvard Pap. Bot. 11: 9 (2006)	Not Threatened	Americas
Malpighioideae	Gaudichaudieae	Diplopterys	Diplopterys leiocarpa (A.Juss.) W.R.Anderson & C.Davis	Harvard Pap. Bot. 11: 10 (2006)	Not Threatened	Americas
Malpighioideae	Gaudichaudieae	Diplopterys	Diplopterys longialata (Nied.) W.R.Anderson & C.Davis	Harvard Pap. Bot. 11: 10 (2006)	Not Threatened	Americas
Malpighioideae	Gaudichaudieae	Diplopterys	Diplopterys lucida (Rich.) W.R.Anderson & C.Davis	Harvard Pap. Bot. 11: 10 (2006)	Not Threatened	Americas
Malpighioideae	Gaudichaudieae	Diplopterys	Diplopterys lutea (Ruiz ex Griseb.) W.R.Anderson & C.Davis	Harvard Pap. Bot. 11: 10 (2006)	Not Threatened	Americas
Malpighioideae	Gaudichaudieae	Diplopterys	Diplopterys mexicana B.Gates	Fl. Neotrop. Monogr. 30: 215 (1982)	Threatened	Americas
Malpighioideae	Gaudichaudieae	Diplopterys	Diplopterys nigrescens (A.Juss.) W.R.Anderson & C.Davis	Harvard Pap. Bot. 11: 11 (2006)	Not Threatened	Americas
Malpighioideae	Gaudichaudieae	Diplopterys	Diplopterys nutans (Nied.) W.R.Anderson & C.Davis	Harvard Pap. Bot. 11: 11 (2006)	Not Threatened	Americas
Malpighioideae	Gaudichaudieae	Diplopterys	Diplopterys patula (B.Gates) W.R.Anderson & C.Davis	Harvard Pap. Bot. 11: 11 (2006)	Threatened	Americas
Malpighioideae	Gaudichaudieae	Diplopterys	Diplopterys pauciflora (G.Mey.) Nied.	Pflanzenr., IV, 141: 230 (1928)	Not Threatened	Americas
Malpighioideae	Gaudichaudieae	Diplopterys	Diplopterys peruviana (Nied.) W.R.Anderson & C.Davis	Harvard Pap. Bot. 11: 12 (2006)	Threatened	Americas
Malpighioideae	Gaudichaudieae	Diplopterys	Diplopterys platyptera (Griseb.) W.R.Anderson & C.Davis	Harvard Pap. Bot. 11: 13 (2006)	Not Threatened	Americas
Malpighioideae	Gaudichaudieae	Diplopterys	Diplopterys populifolia (Nied.) W.R.Anderson & C.Davis	Harvard Pap. Bot. 11: 13 (2006)	Threatened	Americas
Malpighioideae	Gaudichaudieae	Diplopterys	Diplopterys pubipetala (A.Juss.) W.R.Anderson & C.Davis	Harvard Pap. Bot. 11: 13 (2006)	Not Threatened	Americas
Malpighioideae	Gaudichaudieae	Diplopterys	Diplopterys rondoniensis (B.Gates) W.R.Anderson & C.Davis	Harvard Pap. Bot. 11: 13 (2006)	Threatened	Americas
Malpighioideae	Gaudichaudieae	Diplopterys	Diplopterys schunkei (B.Gates) W.R.Anderson & C.Davis	Harvard Pap. Bot. 11: 13 (2006)	Threatened	Americas
Malpighioideae	Gaudichaudieae	Diplopterys	Diplopterys sepium (A.Juss.) W.R.Anderson & C.Davis	Harvard Pap. Bot. 11: 13 (2006)	Not Threatened	Americas
Malpighioideae	Gaudichaudieae	Diplopterys	Diplopterys valvata (W.R.Anderson & B.Gates) W.R.Anderson & C.Davis	Harvard Pap. Bot. 11: 16 (2006)	Not Threatened	Americas
Malpighioideae	Gaudichaudieae	Diplopterys	Diplopterys virgultosa (Mart. ex A.Juss.) W.R.Anderson & C.Davis	Harvard Pap. Bot. 11: 16 (2006)	Not Threatened	Americas
Malpighioideae	Gaudichaudieae	Diplopterys	Diplopterys woytkowskii (B.Gates) W.R.Anderson & C.Davis	Harvard Pap. Bot. 11: 16 (2006)	Threatened	Americas
Malpighioideae	Gaudichaudieae	Janusia	Janusia guaranitica (A.St.-Hil.) A.Juss.	Ann. Sci. Nat., Bot., sér. 2, 13: 251 (1840)	Not Threatened	Americas
Malpighioideae	Gaudichaudieae	Janusia	Janusia linearifolia (A.St.-Hil.) A.Juss.	Ann. Sci. Nat., Bot., sér. 2, 13: 251 (1840)	Threatened	Americas
Malpighioideae	Gaudichaudieae	Mamedea	Mamedea boliviense (Nied.) R.F.Almeida & M.Pell.	This study	Not Threatened	Americas
Malpighioideae	Gaudichaudieae	Mamedea	Mamedea harleyi (W.R.Anderson) R.F.Almeida & M.Pell.	This study	Threatened	Americas
Malpighioideae	Gaudichaudieae	Mamedea	Mamedea lanata (Chodat) R.F.Almeida & M.Pell.	This study	Not Threatened	Americas
Malpighioideae	Gaudichaudieae	Mamedea	Mamedea pulchella (Griseb.) R.F.Almeida & M.Pell.	This study	Not Threatened	Americas
Malpighioideae	Gaudichaudieae	Mamedea	Mamedea salicifolia (Chodat) R.F.Almeida & M.Pell.	This study	Not Threatened	Americas
Malpighioideae	Gaudichaudieae	Mamedea	Mamedea sericea (Griseb.) R.F.Almeida & M.Pell.	This study	Not Threatened	Americas
Malpighioideae	Gaudichaudieae	Mamedea	Mamedea uruguariensis (Nied.) R.F.Almeida & M.Pell.	This study	Not Threatened	Americas
Malpighioideae	Gaudichaudieae	Mionandra	Mionandra argentea (Griseb.) R.F.Almeida	Plant Ecol. Evol. 156(3): 358. 2023.	Not Threatened	Americas
Malpighioideae	Gaudichaudieae	Mionandra	Mionandra camareoides Griseb.	Abh. Königl. Ges. Wiss. Göttingen 19: 102 (1874)	Not Threatened	Americas
Malpighioideae	Gaudichaudieae	Mionandra	Mionandra fischeri (Hicken) R.F.Almeida	Plant Ecol. Evol. 156(3): 362 (2023)	Not Threatened	Americas
Malpighioideae	Gaudichaudieae	Mionandra	Mionandra paraguariensis Chodat	Veg. Parag.: 206 (1917)	Threatened	Americas
Malpighioideae	Gaudichaudieae	Peixotoa	Peixotoa adenopoda C.E.Anderson	Contr. Univ. Michigan Herb. 15: 17 (1982)	Threatened	Americas
Malpighioideae	Gaudichaudieae	Peixotoa	Peixotoa anadenanthera C.E.Anderson	Contr. Univ. Michigan Herb. 15: 19 (1982)	Threatened	Americas
Malpighioideae	Gaudichaudieae	Peixotoa	Peixotoa andersonii C.E.Anderson	Contr. Univ. Michigan Herb. 15: 20 (1982)	Threatened	Americas
Malpighioideae	Gaudichaudieae	Peixotoa	Peixotoa axillaris C.E.Anderson	Contr. Univ. Michigan Herb. 15: 21 (1982)	Threatened	Americas
Malpighioideae	Gaudichaudieae	Peixotoa	Peixotoa bahiana C.E.Anderson	Contr. Univ. Michigan Herb. 15: 23 (1982)	Threatened	Americas
Malpighioideae	Gaudichaudieae	Peixotoa	Peixotoa barnebyi C.E.Anderson	Contr. Univ. Michigan Herb. 15: 25 (1982)	Threatened	Americas
Malpighioideae	Gaudichaudieae	Peixotoa	Peixotoa catarinensis C.E.Anderson	Contr. Univ. Michigan Herb. 15: 26 (1982)	Threatened	Americas
Malpighioideae	Gaudichaudieae	Peixotoa	Peixotoa cipoana C.E.Anderson	Contr. Univ. Michigan Herb. 15: 28 (1982)	Threatened	Americas
Malpighioideae	Gaudichaudieae	Peixotoa	Peixotoa cordistipula (Mart.) A.Juss.	Arch. Mus. Hist. Nat. 3: 431 (1843)	Not Threatened	Americas
Malpighioideae	Gaudichaudieae	Peixotoa	Peixotoa floribunda C.E.Anderson	Contr. Univ. Michigan Herb. 23: 49 (2001)	Threatened	Americas
Malpighioideae	Gaudichaudieae	Peixotoa	Peixotoa gardneri C.E.Anderson	Contr. Univ. Michigan Herb. 15: 32 (1982)	Threatened	Americas
Malpighioideae	Gaudichaudieae	Peixotoa	Peixotoa glabra A.Juss.	Fl. Bras. Merid. 3: 60 (1833)	Not Threatened	Americas
Malpighioideae	Gaudichaudieae	Peixotoa	Peixotoa grandiflora M.B.Ferreira	Anais Congr. Soc. Bot. Brasil 20: 281 (1969)	Threatened	Americas
Malpighioideae	Gaudichaudieae	Peixotoa	Peixotoa hatschbachii C.E.Anderson	Contr. Univ. Michigan Herb. 15: 38 (1982)	Threatened	Americas
Malpighioideae	Gaudichaudieae	Peixotoa	Peixotoa hirta Mart. ex A.Juss.	Ann. Sci. Nat., Bot., sér. 2, 13: 279 (1840)	Not Threatened	Americas
Malpighioideae	Gaudichaudieae	Peixotoa	Peixotoa hispidula A.Juss.	Ann. Sci. Nat., Bot., sér. 2, 13: 279 (1840)	Not Threatened	Americas
Malpighioideae	Gaudichaudieae	Peixotoa	Peixotoa irwinii C.E.Anderson	Contr. Univ. Michigan Herb. 15: 44 (1982)	Threatened	Americas
Malpighioideae	Gaudichaudieae	Peixotoa	Peixotoa jussieuana Mart. ex A.Juss.	Ann. Sci. Nat., Bot., sér. 2, 13: 279 (1840)	Not Threatened	Americas
Malpighioideae	Gaudichaudieae	Peixotoa	Peixotoa leptoclada A.Juss.	Ann. Sci. Nat., Bot., sér. 2, 13: 279 (1840)	Not Threatened	Americas
Malpighioideae	Gaudichaudieae	Peixotoa	Peixotoa magnifica C.E.Anderson	Contr. Univ. Michigan Herb. 15: 49 (1982)	Not Threatened	Americas
Malpighioideae	Gaudichaudieae	Peixotoa	Peixotoa megalantha C.E.Anderson	Contr. Univ. Michigan Herb. 15: 52 (1982)	Threatened	Americas
Malpighioideae	Gaudichaudieae	Peixotoa	Peixotoa octoflora C.E.Anderson	Contr. Univ. Michigan Herb. 15: 54 (1982)	Threatened	Americas
Malpighioideae	Gaudichaudieae	Peixotoa	Peixotoa paludosa Turcz.	Bull. Soc. Imp. Naturalistes Moscou 31(I): 293 (1858)	Not Threatened	Americas
Malpighioideae	Gaudichaudieae	Peixotoa	Peixotoa parviflora A.Juss.	Fl. Bras. Merid. 3: 62 (1833)	Not Threatened	Americas
Malpighioideae	Gaudichaudieae	Peixotoa	Peixotoa psilophylla C.E.Anderson	Contr. Univ. Michigan Herb. 15: 60 (1982)	Threatened	Americas
Malpighioideae	Gaudichaudieae	Peixotoa	Peixotoa reticulata Griseb.	Linnaea 13: 213 (1839)	Not Threatened	Americas
Malpighioideae	Gaudichaudieae	Peixotoa	Peixotoa sericea C.E.Anderson	Contr. Univ. Michigan Herb. 15: 66 (1982)	Threatened	Americas
Malpighioideae	Gaudichaudieae	Peixotoa	Peixotoa spinensis C.E.Anderson	Contr. Univ. Michigan Herb. 15: 69 (1982)	Threatened	Americas
Malpighioideae	Gaudichaudieae	Peixotoa	Peixotoa tomentosa A.Juss.	Fl. Bras. Merid. 3: 61 (1833)	Not Threatened	Americas
Malpighioideae	Gaudichaudieae	Philgamia	Philgamia brachystemon Arènes	Notul. Syst. (Paris) 11: 91 (1943)	Threatened	Africa
Malpighioideae	Gaudichaudieae	Philgamia	Philgamia denticulata Arènes	Notul. Syst. (Paris) 11: 92 (1943)	Threatened	Africa
Malpighioideae	Gaudichaudieae	Philgamia	Philgamia glabrifolia Arènes	Notul. Syst. (Paris) 11: 93 (1943)	Threatened	Africa
Malpighioideae	Gaudichaudieae	Philgamia	Philgamia hibbertioides Baill.	Hist. Phys. Madagascar: t. 265 (1894)	Threatened	Africa
Malpighioideae	Gaudichaudieae	Schwannia	Schwannia amazonica (Griseb.) R.F.Almeida & M.Pell.	This study	Not Threatened	Americas
Malpighioideae	Gaudichaudieae	Schwannia	Schwannia anisandra A.Juss.	Arch. Mus. Hist. Nat. 3: 608 (1843)	Not Threatened	Americas
Malpighioideae	Gaudichaudieae	Schwannia	Schwannia caudata A.Juss.	Arch. Mus. Hist. Nat. 3: 607 (1843)	Not Threatened	Americas
Malpighioideae	Gaudichaudieae	Schwannia	Schwannia christianeae (W.R.Anderson) R.F.Almeida & M.Pell.	This study	Threatened	Americas
Malpighioideae	Gaudichaudieae	Schwannia	Schwannia diminuta (R.Sebast. & Mamede) R.F.Almeida & M.Pell.	This study	Threatened	Americas
Malpighioideae	Gaudichaudieae	Schwannia	Schwannia hexandra (Vell.) R.F.Almeida & M.Pell.	This study	Not Threatened	Americas
Malpighioideae	Gaudichaudieae	Schwannia	Schwannia janusioides A.Juss.	Arch. Mus. Hist. Nat. 3: 606 (1843)	Not Threatened	Americas
Malpighioideae	Gaudichaudieae	Schwannia	Schwannia lindmanii Skottsb.	Kongl. Svenska Vetensk. Acad. Handl., n.f., 35(6): 29 (1901)	Threatened	Americas
Malpighioideae	Gaudichaudieae	Schwannia	Schwannia malmeana Nied.	Pflanzenr., IV, 141: 540 (1928)	Threatened	Americas
Malpighioideae	Gaudichaudieae	Schwannia	Schwannia mediterranea (Vell.) R.F.Almeida & M.Pell.	This study	Not Threatened	Americas
Malpighioideae	Gaudichaudieae	Schwannia	Schwannia occhionii (W.R.Anderson) R.F.Almeida & M.Pell.	This study	Not Threatened	Americas
Malpighioideae	Gaudichaudieae	Schwannia	Schwannia paraensis (R.Sebast. & Mamede) R.F.Almeida & M.Pell.	This study	Threatened	Americas
Malpighioideae	Gaudichaudieae	Schwannia	Schwannia prancei (W.R.Anderson) R.F.Almeida & M.Pell	This study	Threatened	Americas
Malpighioideae	Gaudichaudieae	Schwannia	Schwannia schwannioides (W.R.Anderson) R.F.Almeida & M.Pell.	This study	Threatened	Americas
Malpighioideae	Gaudichaudieae	Sphedamnocarpus	Sphedamnocarpus andersonii C.E.Anderson	Brittonia 70: 248 (2018)	Threatened	Africa
Malpighioideae	Gaudichaudieae	Sphedamnocarpus	Sphedamnocarpus argyrophyllus (A.Juss.) Nied.	Verzeichnis Vorles. Konigl. Akad. Braunsberg 1924: 16 (1924)	Threatened	Africa
Malpighioideae	Gaudichaudieae	Sphedamnocarpus	Sphedamnocarpus barbosae Launert	Bol. Soc. Brot., sér. 2, 35: 35 (1961)	Threatened	Africa
Malpighioideae	Gaudichaudieae	Sphedamnocarpus	Sphedamnocarpus cuspidifolius Arènes	Notul. Syst. (Paris) 12: 184 (1946)	Threatened	Africa
Malpighioideae	Gaudichaudieae	Sphedamnocarpus	Sphedamnocarpus decaryi Arènes	Notul. Syst. (Paris) 11: 109 (1943)	Threatened	Africa
Malpighioideae	Gaudichaudieae	Sphedamnocarpus	Sphedamnocarpus dubardii R.Vig. & Humbert ex Arènes	Notul. Syst. (Paris) 11: 107 (1943)	Threatened	Africa
Malpighioideae	Gaudichaudieae	Sphedamnocarpus	Sphedamnocarpus humbertii Arènes	Notul. Syst. (Paris) 11: 113 (1943)	Threatened	Africa
Malpighioideae	Gaudichaudieae	Sphedamnocarpus	Sphedamnocarpus madagascariensis Baker	J. Linn. Soc., Bot. 20: 110 (1883)	Threatened	Africa
Malpighioideae	Gaudichaudieae	Sphedamnocarpus	Sphedamnocarpus orbicularis Arènes	Notul. Syst. (Paris) 11: 112 (1943)	Threatened	Africa
Malpighioideae	Gaudichaudieae	Sphedamnocarpus	Sphedamnocarpus pruriens (A.Juss.) Szyszył.	Polypet. Discifl. Rehmann.: 2 (1888)	Not Threatened	Africa
Malpighioideae	Gaudichaudieae	Stigmaphyllon	Stigmaphyllon aberrans C.E.Anderson	Syst. Bot. 11: 121 (1986)	Threatened	Americas
Malpighioideae	Gaudichaudieae	Stigmaphyllon	Stigmaphyllon abutilifolium (A.Juss.) C.E.Anderson	Blumea 56: 78 (2011)	Not Threatened	Oceania
Malpighioideae	Gaudichaudieae	Stigmaphyllon	Stigmaphyllon acuminatum A.Juss.	Fl. Bras. Merid. 3: 48 (1833)	Not Threatened	Americas
Malpighioideae	Gaudichaudieae	Stigmaphyllon	Stigmaphyllon adenodon A.Juss.	Ann. Sci. Nat., Bot., sér. 2, 13: 288 (1840)	Not Threatened	Americas
Malpighioideae	Gaudichaudieae	Stigmaphyllon	Stigmaphyllon adenophorum C.E.Anderson	Syst. Bot. 11: 120 (1986)	Threatened	Americas
Malpighioideae	Gaudichaudieae	Stigmaphyllon	Stigmaphyllon affine A.Juss.	Fl. Bras. Merid. 3: 57 (1833)	Not Threatened	Americas
Malpighioideae	Gaudichaudieae	Stigmaphyllon	Stigmaphyllon albidum (Blume) C.E.Anderson	Blumea 56: 79 (2011)	Not Threatened	Asia
Malpighioideae	Gaudichaudieae	Stigmaphyllon	Stigmaphyllon alternans Triana & Planch.	Ann. Sci. Nat., Bot., sér. 4, 18: 316 (1862)	Not Threatened	Americas
Malpighioideae	Gaudichaudieae	Stigmaphyllon	Stigmaphyllon alternifolium A.Juss.	Fl. Bras. Merid. 3: 54 (1833)	Not Threatened	Americas
Malpighioideae	Gaudichaudieae	Stigmaphyllon	Stigmaphyllon angulosum (L.) A.Juss.	Ann. Sci. Nat., Bot., sér. 2, 13: 288 (1840)	Not Threatened	Americas
Malpighioideae	Gaudichaudieae	Stigmaphyllon	Stigmaphyllon angustifolium (Nied.) C.E.Anderson	Blumea 56: 80 (2011)	Not Threatened	Oceania
Malpighioideae	Gaudichaudieae	Stigmaphyllon	Stigmaphyllon angustilobum A.Juss.	Fl. Bras. Merid. 3: 53 (1833)	Not Threatened	Americas
Malpighioideae	Gaudichaudieae	Stigmaphyllon	Stigmaphyllon arenicola C.E.Anderson	Contr. Univ. Michigan Herb. 19: 416 (1993)	Not Threatened	Americas
Malpighioideae	Gaudichaudieae	Stigmaphyllon	Stigmaphyllon argenteum C.E.Anderson	Novon 2: 302 (1992)	Threatened	Americas
Malpighioideae	Gaudichaudieae	Stigmaphyllon	Stigmaphyllon auriculatum (Cav.) A.Juss.	Fl. Bras. Merid. 3: 48 (1833)	Not Threatened	Americas
Malpighioideae	Gaudichaudieae	Stigmaphyllon	Stigmaphyllon australiense (Nied.) C.E.Anderson	Blumea 56: 80 (2011)	Not Threatened	Oceania
Malpighioideae	Gaudichaudieae	Stigmaphyllon	Stigmaphyllon bannisterioides (L.) C.E.Anderson	Taxon 41: 328 (1992)	Not Threatened	Americas, Africa
Malpighioideae	Gaudichaudieae	Stigmaphyllon	Stigmaphyllon blanchetii C.E.Anderson	Syst. Bot. 14: 511 (1989)	Threatened	Americas
Malpighioideae	Gaudichaudieae	Stigmaphyllon	Stigmaphyllon bogotense Triana & Planch.	Bot., sér. 4, 18: 320 (1862)	Not Threatened	Americas
Malpighioideae	Gaudichaudieae	Stigmaphyllon	Stigmaphyllon boliviense C.E.Anderson	Syst. Bot. Monogr. 51: 178 (1997)	Threatened	Americas
Malpighioideae	Gaudichaudieae	Stigmaphyllon	Stigmaphyllon bonariense (Hook. & Arn.) C.E.Anderson	Brittonia 48: 543 (1996 publ. 1997)	Not Threatened	Americas
Malpighioideae	Gaudichaudieae	Stigmaphyllon	Stigmaphyllon bradei C.E.Anderson	Contr. Univ. Michigan Herb. 17: 7 (1990)	Threatened	Americas
Malpighioideae	Gaudichaudieae	Stigmaphyllon	Stigmaphyllon brassii C.E.Anderson	Blumea 56: 81 (2011)	Threatened	Oceania
Malpighioideae	Gaudichaudieae	Stigmaphyllon	Stigmaphyllon caatingicola R.F.Almeida & Amorim	Phytotaxa 174: 83 (2014)	Threatened	Americas
Malpighioideae	Gaudichaudieae	Stigmaphyllon	Stigmaphyllon calcaratum N.E.Br.	Trans. & Proc. Bot. Soc. Edinburgh 20: 48 (1894)	Not Threatened	Americas
Malpighioideae	Gaudichaudieae	Stigmaphyllon	Stigmaphyllon carautae C.E.Anderson	Syst. Bot. Monogr. 51: 82 (1997)	Threatened	Americas
Malpighioideae	Gaudichaudieae	Stigmaphyllon	Stigmaphyllon cardiophyllum A.Juss.	Ann. Sci. Nat., Bot., sér. 2, 13: 289 (1840)	Not Threatened	Americas
Malpighioideae	Gaudichaudieae	Stigmaphyllon	Stigmaphyllon cavernulosum C.E.Anderson	Syst. Bot. 14: 513 (1989)	Threatened	Americas
Malpighioideae	Gaudichaudieae	Stigmaphyllon	Stigmaphyllon ciliatum (Lam.) A.Juss.	Fl. Bras. Merid. 3: 49 (1833)	Not Threatened	Americas
Malpighioideae	Gaudichaudieae	Stigmaphyllon	Stigmaphyllon coccolobifolium Alain	Phytologia 8: 369 (1962)	Threatened	Americas
Malpighioideae	Gaudichaudieae	Stigmaphyllon	Stigmaphyllon coloratum Rusby	Mem. Torrey Bot. Club 6: 14 (1896)	Not Threatened	Americas
Malpighioideae	Gaudichaudieae	Stigmaphyllon	Stigmaphyllon columbicum Nied.	Verzeichnis Vorles. Konigl. Akad. Braunsberg 1912-1913: 27 (1912)	Not Threatened	Americas
Malpighioideae	Gaudichaudieae	Stigmaphyllon	Stigmaphyllon convolvulifolium (Cav.) A.Juss.	Ann. Sci. Nat., Bot., sér. 2, 13: 289 (1840)	Not Threatened	Americas
Malpighioideae	Gaudichaudieae	Stigmaphyllon	Stigmaphyllon cordatum Rose	Bot. Gaz. 18: 198 (1893)	Threatened	Americas
Malpighioideae	Gaudichaudieae	Stigmaphyllon	Stigmaphyllon crenatum C.E.Anderson	Contr. Univ. Michigan Herb. 19: 419 (1993)	Threatened	Americas
Malpighioideae	Gaudichaudieae	Stigmaphyllon	Stigmaphyllon cuzcanum C.E.Anderson	Novon 2: 304 (1992)	Threatened	Americas
Malpighioideae	Gaudichaudieae	Stigmaphyllon	Stigmaphyllon dealbatum (A.Juss.) C.E.Anderson	Blumea 56: 83 (2011)	Not Threatened	Asia
Malpighioideae	Gaudichaudieae	Stigmaphyllon	Stigmaphyllon dichotomum (L.) Griseb.	Linnaea 13: 207 (1839)	Not Threatened	Americas
Malpighioideae	Gaudichaudieae	Stigmaphyllon	Stigmaphyllon discolor (Gand.) C.E.Anderson	Blumea 56: 85 (2011)	Not Threatened	Oceania
Malpighioideae	Gaudichaudieae	Stigmaphyllon	Stigmaphyllon diversifolium (Kunth) A.Juss.	Ann. Sci. Nat., Bot., sér. 2, 13: 290 (1840)	Threatened	Americas
Malpighioideae	Gaudichaudieae	Stigmaphyllon	Stigmaphyllon echitoides Triana & Planch.	Ann. Sci. Nat., Bot., sér. 4, 18: 318 (1862)	Not Threatened	Americas
Malpighioideae	Gaudichaudieae	Stigmaphyllon	Stigmaphyllon ecuadorense C.E.Anderson	Contr. Univ. Michigan Herb. 19: 421 (1993)	Threatened	Americas
Malpighioideae	Gaudichaudieae	Stigmaphyllon	Stigmaphyllon eggersii C.E.Anderson	Contr. Univ. Michigan Herb. 19: 422 (1993)	Threatened	Americas
Malpighioideae	Gaudichaudieae	Stigmaphyllon	Stigmaphyllon ellipticum (Kunth) A.Juss.	Ann. Sci. Nat., Bot., sér. 2, 13: 290 (1840)	Not Threatened	Americas
Malpighioideae	Gaudichaudieae	Stigmaphyllon	Stigmaphyllon emarginatum (Cav.) A.Juss.	Ann. Sci. Nat., Bot., sér. 2, 13: 290 (1840)	Not Threatened	Americas
Malpighioideae	Gaudichaudieae	Stigmaphyllon	Stigmaphyllon finlayanum A.Juss.	Arch. Mus. Hist. Nat. 3: 373 (1843)	Not Threatened	Americas
Malpighioideae	Gaudichaudieae	Stigmaphyllon	Stigmaphyllon floribundum (DC.) C.E.Anderson	Syst. Bot. 11: 128 (1986)	Threatened	Americas
Malpighioideae	Gaudichaudieae	Stigmaphyllon	Stigmaphyllon florosum C.E.Anderson	Syst. Bot. 11: 123 (1986)	Not Threatened	Americas
Malpighioideae	Gaudichaudieae	Stigmaphyllon	Stigmaphyllon gayanum A.Juss.	Fl. Bras. Merid. 3: 56 (1833)	Not Threatened	Americas
Malpighioideae	Gaudichaudieae	Stigmaphyllon	Stigmaphyllon glabrum C.E.Anderson	Contr. Univ. Michigan Herb. 19: 424 (1993)	Threatened	Americas
Malpighioideae	Gaudichaudieae	Stigmaphyllon	Stigmaphyllon goudotii C.E.Anderson	Contr. Univ. Michigan Herb. 19: 424 (1993)	Threatened	Americas
Malpighioideae	Gaudichaudieae	Stigmaphyllon	Stigmaphyllon grandifolium (Guillaumin) C.E.Anderson	Blumea 56: 86 (2011)	Not Threatened	Oceania
Malpighioideae	Gaudichaudieae	Stigmaphyllon	Stigmaphyllon gymnopodum (Guillaumin) C.E.Anderson	Blumea 56: 87 (2011)	Threatened	Oceania
Malpighioideae	Gaudichaudieae	Stigmaphyllon	Stigmaphyllon harleyi W.R.Anderson	Bol. Mus. Bot. Munic. 43: 1 (1981)	Threatened	Americas
Malpighioideae	Gaudichaudieae	Stigmaphyllon	Stigmaphyllon hatschbachii C.E.Anderson	Contr. Univ. Michigan Herb. 17: 9 (1990)	Threatened	Americas
Malpighioideae	Gaudichaudieae	Stigmaphyllon	Stigmaphyllon herbaceum Cuatrec.	Webbia 13: 532 (1958)	Not Threatened	Americas
Malpighioideae	Gaudichaudieae	Stigmaphyllon	Stigmaphyllon hispidum C.E.Anderson	Novon 10: 107 (2000)	Threatened	Americas
Malpighioideae	Gaudichaudieae	Stigmaphyllon	Stigmaphyllon hypargyreum Triana & Planch.	Ann. Sci. Nat., Bot., sér. 4, 18: 318 (1862)	Not Threatened	Americas
Malpighioideae	Gaudichaudieae	Stigmaphyllon	Stigmaphyllon intermedium (Hochr.) C.E.Anderson	Blumea 56: 87 (2011)	Threatened	Asia
Malpighioideae	Gaudichaudieae	Stigmaphyllon	Stigmaphyllon jatrophifolium A.Juss.	Fl. Bras. Merid. 3: 51 (1833)	Not Threatened	Americas
Malpighioideae	Gaudichaudieae	Stigmaphyllon	Stigmaphyllon jobertii C.E.Anderson	Contr. Univ. Michigan Herb. 19: 426 (1993)	Threatened	Americas
Malpighioideae	Gaudichaudieae	Stigmaphyllon	Stigmaphyllon laciniatum (Ekman ex Nied.) C.E.Anderson	Contr. Univ. Michigan Herb. 16: 29 (1987)	Threatened	Americas
Malpighioideae	Gaudichaudieae	Stigmaphyllon	Stigmaphyllon lacunosum A.Juss.	Ann. Sci. Nat., Bot., sér. 2, 13: 289 (1840)	Not Threatened	Americas
Malpighioideae	Gaudichaudieae	Stigmaphyllon	Stigmaphyllon lalandianum A.Juss.	Fl. Bras. Merid. 3: 58 (1833)	Not Threatened	Americas
Malpighioideae	Gaudichaudieae	Stigmaphyllon	Stigmaphyllon lanceolatum C.E.Anderson	Harvard Pap. Bot. 14: 193 (2009)	Threatened	Americas
Malpighioideae	Gaudichaudieae	Stigmaphyllon	Stigmaphyllon lindenianum A.Juss.	Arch. Mus. Hist. Nat. 3: 862 (1843)	Not Threatened	Americas
Malpighioideae	Gaudichaudieae	Stigmaphyllon	Stigmaphyllon macedoanum C.E.Anderson	Contr. Univ. Michigan Herb. 17: 10 (1990)	Threatened	Americas
Malpighioideae	Gaudichaudieae	Stigmaphyllon	Stigmaphyllon mackeeanum C.E.Anderson	Blumea 56: 88 (2011)	Threatened	Oceania
Malpighioideae	Gaudichaudieae	Stigmaphyllon	Stigmaphyllon macropodum A.Juss.	Ann. Sci. Nat., Bot., sér. 2, 13: 289 (1840)	Not Threatened	Americas
Malpighioideae	Gaudichaudieae	Stigmaphyllon	Stigmaphyllon mariae C.E.Anderson	Blumea 56: 90 (2011)	Threatened	Asia, Oceania
Malpighioideae	Gaudichaudieae	Stigmaphyllon	Stigmaphyllon matogrossense C.E.Anderson	Contr. Univ. Michigan Herb. 17: 11 (1990)	Threatened	Americas
Malpighioideae	Gaudichaudieae	Stigmaphyllon	Stigmaphyllon maynense Huber	Bol. Mus. Goeldi Hist. Nat. Ethnogr. 4: 575 (1906)	Not Threatened	Americas
Malpighioideae	Gaudichaudieae	Stigmaphyllon	Stigmaphyllon mcphersonii C.E.Anderson	Blumea 56: 91 (2011)	Threatened	Oceania
Malpighioideae	Gaudichaudieae	Stigmaphyllon	Stigmaphyllon merrillii C.E.Anderson	Blumea 56: 92 (2011)	Threatened	Asia
Malpighioideae	Gaudichaudieae	Stigmaphyllon	Stigmaphyllon micranthum C.E.Anderson	Blumea 56: 92 (2011)	Threatened	Asia, Oceania
Malpighioideae	Gaudichaudieae	Stigmaphyllon	Stigmaphyllon microphyllum Griseb.	Pl. Wright. 1: 168 (1860)	Threatened	Americas
Malpighioideae	Gaudichaudieae	Stigmaphyllon	Stigmaphyllon mikanifolium R.F.Almeida & Amorim	Kew Bull. 70(4)-47: 6 (2015)	Threatened	Americas
Malpighioideae	Gaudichaudieae	Stigmaphyllon	Stigmaphyllon nipense Alain	Bull. Torrey Bot. Club 90: 188 (1963)	Threatened	Americas
Malpighioideae	Gaudichaudieae	Stigmaphyllon	Stigmaphyllon nudiflorum Diels	Biblioth. Bot. 116: 101 (1937)	Threatened	Americas
Malpighioideae	Gaudichaudieae	Stigmaphyllon	Stigmaphyllon occidentale R.F.Almeida	Phytotaxa 288(2): 146 (2016)	Threatened	Americas
Malpighioideae	Gaudichaudieae	Stigmaphyllon	Stigmaphyllon orientale Cuatrec.	Webbia 13: 535 (1958)	Threatened	Americas
Malpighioideae	Gaudichaudieae	Stigmaphyllon	Stigmaphyllon palmatum (Cav.) A.Juss.	Ann. Sci. Nat., Bot., sér. 2, 13: 288 (1840)	Not Threatened	Americas
Malpighioideae	Gaudichaudieae	Stigmaphyllon	Stigmaphyllon panamense C.E.Anderson	Contr. Univ. Michigan Herb. 16: 35 (1987)	Threatened	Americas
Malpighioideae	Gaudichaudieae	Stigmaphyllon	Stigmaphyllon papuanum C.E.Anderson	Blumea 56: 94 (2011)	Threatened	Asia, Oceania
Malpighioideae	Gaudichaudieae	Stigmaphyllon	Stigmaphyllon paraense C.E.Anderson	Contr. Univ. Michigan Herb. 17: 13 (1990)	Not Threatened	Americas
Malpighioideae	Gaudichaudieae	Stigmaphyllon	Stigmaphyllon paralias A.Juss.	Fl. Bras. Merid. 3: 59 (1833)	Not Threatened	Americas
Malpighioideae	Gaudichaudieae	Stigmaphyllon	Stigmaphyllon patricianum-firmenichianum Butaud	PhytoKeys 55: 120 (2015)	Threatened	Oceania
Malpighioideae	Gaudichaudieae	Stigmaphyllon	Stigmaphyllon peruvianum Nied.	Arbeiten Bot. Inst. Königl. Lyceums Hosianum Braunsberg 8: 61 (1926)	Threatened	Americas
Malpighioideae	Gaudichaudieae	Stigmaphyllon	Stigmaphyllon pseudopuberum Nied.	Verzeichnis Vorles. Konigl. Akad. Braunsberg 1912-1913: 28 (1912)	Not Threatened	Americas
Malpighioideae	Gaudichaudieae	Stigmaphyllon	Stigmaphyllon puberulum Griseb.	Linnaea 13: 205 (1839)	Not Threatened	Americas
Malpighioideae	Gaudichaudieae	Stigmaphyllon	Stigmaphyllon puberum (Rich.) A.Juss.	Ann. Sci. Nat., Bot., sér. 2, 13: 289 (1840)	Not Threatened	Americas
Malpighioideae	Gaudichaudieae	Stigmaphyllon	Stigmaphyllon pullenii C.E.Anderson	Blumea 56: 95 (2011)	Threatened	Asia, Oceania
Malpighioideae	Gaudichaudieae	Stigmaphyllon	Stigmaphyllon retusum Griseb. & Oerst.	Vidensk. Meddel. Naturhist. Foren. Kjøbenhavn 1853: 45 (1853)	Not Threatened	Americas
Malpighioideae	Gaudichaudieae	Stigmaphyllon	Stigmaphyllon romeroi Cuatrec.	Ciencia (Mexico) 23: 140 (1964)	Threatened	Americas
Malpighioideae	Gaudichaudieae	Stigmaphyllon	Stigmaphyllon rotundifolium A.Juss.	Ann. Sci. Nat., Bot., sér. 2, 13: 289 (1840)	Not Threatened	Americas
Malpighioideae	Gaudichaudieae	Stigmaphyllon	Stigmaphyllon sagraeanum A.Juss.	Ann. Sci. Nat., Bot., sér. 2, 13: 290 (1840)	Not Threatened	Americas
Malpighioideae	Gaudichaudieae	Stigmaphyllon	Stigmaphyllon salzmannii A.Juss.	Ann. Sci. Nat., Bot., sér. 2, 13: 288 (1840)	Not Threatened	Americas
Malpighioideae	Gaudichaudieae	Stigmaphyllon	Stigmaphyllon sarmentosum Cuatrec.	Webbia 13: 529 (1958)	Not Threatened	Americas
Malpighioideae	Gaudichaudieae	Stigmaphyllon	Stigmaphyllon saxicola C.E.Anderson	Contr. Univ. Michigan Herb. 17: 16 (1990)	Threatened	Americas
Malpighioideae	Gaudichaudieae	Stigmaphyllon	Stigmaphyllon selerianum Nied.	Stigmatoph. 2: 7 (1900)	Threatened	Americas
Malpighioideae	Gaudichaudieae	Stigmaphyllon	Stigmaphyllon singulare C.E.Anderson	Syst. Bot. 11: 126 (1986)	Not Threatened	Americas
Malpighioideae	Gaudichaudieae	Stigmaphyllon	Stigmaphyllon sinuatum (DC.) A.Juss.	Ann. Sci. Nat., Bot., sér. 2, 13: 288 (1840)	Not Threatened	Americas
Malpighioideae	Gaudichaudieae	Stigmaphyllon	Stigmaphyllon solomonense C.E.Anderson	Blumea 56: 96 (2011)	Threatened	Oceania
Malpighioideae	Gaudichaudieae	Stigmaphyllon	Stigmaphyllon stenophyllum C.E.Anderson	Contr. Univ. Michigan Herb. 19: 428 (1993)	Threatened	Americas
Malpighioideae	Gaudichaudieae	Stigmaphyllon	Stigmaphyllon strigosum A.Juss.	Ann. Sci. Nat., Bot., sér. 2, 13: 289 (1840)	Not Threatened	Americas
Malpighioideae	Gaudichaudieae	Stigmaphyllon	Stigmaphyllon stylopogon C.E.Anderson	Contr. Univ. Michigan Herb. 17: 17 (1990)	Threatened	Americas
Malpighioideae	Gaudichaudieae	Stigmaphyllon	Stigmaphyllon suffruticosum Cuatrec.	Webbia 13: 528 (1958)	Threatened	Americas
Malpighioideae	Gaudichaudieae	Stigmaphyllon	Stigmaphyllon sundaicum C.E.Anderson	Blumea 56: 98 (2011)	Threatened	Oceania
Malpighioideae	Gaudichaudieae	Stigmaphyllon	Stigmaphyllon taomense (Baker f.) C.E.Anderson	Blumea 56: 99 (2011)	Threatened	Oceania
Malpighioideae	Gaudichaudieae	Stigmaphyllon	Stigmaphyllon tarapotense C.E.Anderson	Contr. Univ. Michigan Herb. 16: 49 (1987)	Threatened	Americas
Malpighioideae	Gaudichaudieae	Stigmaphyllon	Stigmaphyllon tergolanatum Cuatrec.	Webbia 13: 538 (1958)	Threatened	Americas
Malpighioideae	Gaudichaudieae	Stigmaphyllon	Stigmaphyllon timoriense (DC.) C.E.Anderson	Blumea 56: 100 (2011)	Not Threatened	Asia, Oceania
Malpighioideae	Gaudichaudieae	Stigmaphyllon	Stigmaphyllon tomentosum A.Juss.	Fl. Bras. Merid. 3: 53 (1833)	Not Threatened	Americas
Malpighioideae	Gaudichaudieae	Stigmaphyllon	Stigmaphyllon tonduzii C.E.Anderson	Contr. Univ. Michigan Herb. 16: 45 (1987)	Threatened	Americas
Malpighioideae	Gaudichaudieae	Stigmaphyllon	Stigmaphyllon urenifolium A.Juss.	Fl. Bras. Merid. 3: 52 (1833)	Not Threatened	Americas
Malpighioideae	Gaudichaudieae	Stigmaphyllon	Stigmaphyllon velutinum Planch. & Linden	Ann. Sci. Nat., Bot., sér. 4, 18: 320 (1862)	Not Threatened	Americas
Malpighioideae	Gaudichaudieae	Stigmaphyllon	Stigmaphyllon venulosum Cuatrec.	Webbia 13: 536 (1958)	Threatened	Americas
Malpighioideae	Gaudichaudieae	Stigmaphyllon	Stigmaphyllon vitifolium A.Juss.	Fl. Bras. Merid. 3: 50 (1833)	Not Threatened	Americas
Malpighioideae	Gaudichaudieae	Stigmaphyllon	Stigmaphyllon yungasense C.E.Anderson	Contr. Univ. Michigan Herb. 16: 50 (1987)	Threatened	Americas
Malpighioideae	Hiptageae	Alicia	Alicia anisopetala (A.Juss.) W.R.Anderson	Novon 16: 176 (2006)	Not Threatened	Americas
Malpighioideae	Hiptageae	Alicia	Alicia macrodisca (Triana & Planch.) Griseb.	Novon 16: 176 (2006)	Not Threatened	Americas
Malpighioideae	Hiptageae	Callaeum	Callaeum antifebrile (Ruiz ex Griseb.) D.M.Johnson	Syst. Bot. 11: 349 (1986)	Not Threatened	Americas
Malpighioideae	Hiptageae	Callaeum	Callaeum chiapense (Lundell) D.M.Johnson	Syst. Bot. 11: 346 (1986)	Threatened	Americas
Malpighioideae	Hiptageae	Callaeum	Callaeum clavipetalum D.M.Johnson	Syst. Bot. 11: 347 (1986)	Threatened	Americas
Malpighioideae	Hiptageae	Callaeum	Callaeum coactum D.M.Johnson	Syst. Bot. 11: 342 (1986)	Threatened	Americas
Malpighioideae	Hiptageae	Callaeum	Callaeum johnsonii W.R.Anderson	Acta Bot. Mex. 74: 180 (2006)	Threatened	Americas
Malpighioideae	Hiptageae	Callaeum	Callaeum macropterum (Moc. & Sessé ex DC.) D.M.Johnson	Syst. Bot. 11: 340 (1986)	Not Threatened	Americas
Malpighioideae	Hiptageae	Callaeum	Callaeum malpighioides (Turcz.) D.M.Johnson	Syst. Bot. 11: 344 (1986)	Not Threatened	Americas
Malpighioideae	Hiptageae	Callaeum	Callaeum nicaraguense (Griseb. & Oerst.) Small	N. Amer. Fl. 25: 128 (1910)	Not Threatened	Americas
Malpighioideae	Hiptageae	Callaeum	Callaeum psilophyllum (A.Juss.) D.M.Johnson	Syst. Bot. 11: 351 (1986)	Not Threatened	Americas
Malpighioideae	Hiptageae	Callaeum	Callaeum reticulatum D.M.Johnson	Syst. Bot. 11: 348 (1986)	Threatened	Americas
Malpighioideae	Hiptageae	Callaeum	Callaeum septentrionale (A.Juss.) D.M.Johnson	Syst. Bot. 11: 343 (1986)	Not Threatened	Americas
Malpighioideae	Hiptageae	Carolus	Carolus anderssonii (W.R.Anderson) W.R.Anderson	Novon 16: 187 (2006)	Threatened	Americas
Malpighioideae	Hiptageae	Carolus	Carolus chasei (W.R.Anderson) W.R.Anderson	Novon 16: 187 (2006)	Threatened	Americas
Malpighioideae	Hiptageae	Carolus	Carolus chlorocarpus (A.Juss.) W.R.Anderson	Novon 16: 188 (2006)	Not Threatened	Americas
Malpighioideae	Hiptageae	Carolus	Carolus dukei (Cuatrec. & Croat) W.R.Anderson	Novon 16: 188 (2006)	Threatened	Americas
Malpighioideae	Hiptageae	Carolus	Carolus renidens (A.Juss.) W.R.Anderson	Novon 16: 188 (2006)	Not Threatened	Americas
Malpighioideae	Hiptageae	Carolus	Carolus sinemariensis (Aubl.) W.R.Anderson	Novon 16: 188 (2006)	Not Threatened	Americas
Malpighioideae	Hiptageae	Carolus	Carolus tomentosus R.F.Almeida, T.Alves-Silva, I.L.Morais	Nordic J. Bot. 2024(3): e04259 (2024)	Threatened	Americas
Malpighioideae	Hiptageae	Carolus	Carolus yucatensis A.Pool	Novon 31(1): 227 (2023)	Threatened	Americas
Malpighioideae	Hiptageae	Chlorohiptage	Chlorohiptage vietnamensis T.V.Do, T.A.Le & R.F.Almeida	Plant Ecol Evol 157(2): 130 (2024)	Threatened	Asia
Malpighioideae	Hiptageae	Christianella	Christianella glandulifera (Cuatrec.) W.R.Anderson	Novon 16: 191 (2006)	Not Threatened	Americas
Malpighioideae	Hiptageae	Christianella	Christianella mesoamericana (W.R.Anderson) W.R.Anderson	Novon 16: 191 (2006)	Threatened	Americas
Malpighioideae	Hiptageae	Christianella	Christianella multiglandulosa (Nied.) W.R.Anderson	Novon 16: 191 (2006)	Not Threatened	Americas
Malpighioideae	Hiptageae	Christianella	Christianella paludicola (W.R.Anderson) W.R.Anderson	Novon 16: 191 (2006)	Threatened	Americas
Malpighioideae	Hiptageae	Christianella	Christianella surinamensis (Kosterm.) W.R.Anderson	Novon 16: 191 (2006)	Not Threatened	Americas
Malpighioideae	Hiptageae	Dicella	Dicella aciculifera W.R.Anderson	Contr. Univ. Michigan Herb. 21: 54 (1997)	Threatened	Americas
Malpighioideae	Hiptageae	Dicella	Dicella bracteosa (A.Juss.) Griseb.	Linnaea 13: 250 (1839)	Not Threatened	Americas
Malpighioideae	Hiptageae	Dicella	Dicella conwayi Rusby	Bull. New York Bot. Gard. 8: 98 (1912)	Not Threatened	Americas
Malpighioideae	Hiptageae	Dicella	Dicella julianii (J.F.Macbr.) W.R.Anderson	Acta Amazonica 5: 279 (1975)	Not Threatened	Americas
Malpighioideae	Hiptageae	Dicella	Dicella macroptera A.Juss.	Malpigh. Syn.: 48 (1840)	Not Threatened	Americas
Malpighioideae	Hiptageae	Dicella	Dicella nucifera Chodat	Arch. Sci. Phys. Nat., sér. 3, 24: 500 (1890)	Not Threatened	Americas
Malpighioideae	Hiptageae	Dicella	Dicella oliveirae M.W.Chase	Syst. Bot. 6: 171 (1981)	Not Threatened	Americas
Malpighioideae	Hiptageae	Flabellaria	Flabellaria paniculata Cav.	Diss. 9: 436 (1790)	Not Threatened	Africa
Malpighioideae	Hiptageae	Flabellariopsis	Flabellariopsis acuminata (Engl.) R.Wilczek	Bull. Jard. Bot. État Bruxelles 25: 304 (1955)	Not Threatened	Africa
Malpighioideae	Hiptageae	Glicophyllum	Glicophyllum ambiguum (A.Juss.) R.F.Almeida	Nordic J. Bot. 39(1)-e02876: 13 (2021)	Not Threatened	Americas
Malpighioideae	Hiptageae	Glicophyllum	Glicophyllum arcanum (C.V.Morton) R.F.Almeida	Nordic J. Bot. 39(1)-e02876: 14 (2021)	Not Threatened	Americas
Malpighioideae	Hiptageae	Glicophyllum	Glicophyllum argenteum (A.Juss.) R.F.Almeida & M.Pell.	This study	Not Threatened	Americas
Malpighioideae	Hiptageae	Glicophyllum	Glicophyllum aristeguietae (W.R.Anderson) R.F.Almeida	Nordic J. Bot. 39(1)-e02876: 14 (2021)	Threatened	Americas
Malpighioideae	Hiptageae	Glicophyllum	Glicophyllum cardiophyllum (Nied.) R.F.Almeida	Nordic J. Bot. 39(1)-e02876: 14 (2021)	Threatened	Americas
Malpighioideae	Hiptageae	Glicophyllum	Glicophyllum chamaecerasifolium (A.Juss.) R.F.Almeida	Nordic J. Bot. 39(1)-e02876: 15 (2021)	Not Threatened	Americas
Malpighioideae	Hiptageae	Glicophyllum	Glicophyllum fimbripetalum (A.Juss.) R.F.Almeida	Nordic J. Bot. 39(1)-e02876: 15 (2021)	Not Threatened	Americas
Malpighioideae	Hiptageae	Glicophyllum	Glicophyllum gracile (W.R.Anderson) R.F.Almeida	Nordic J. Bot. 39(1)-e02876: 15 (2021)	Not Threatened	Americas
Malpighioideae	Hiptageae	Glicophyllum	Glicophyllum hasslerianum (Nied.) R.F.Almeida	Nordic J. Bot. 39(1)-e02876: 15 (2021)	Not Threatened	Americas
Malpighioideae	Hiptageae	Glicophyllum	Glicophyllum humile (A.Juss.) R.F.Almeida	Nordic J. Bot. 39(1)-e02876: 15 (2021)	Not Threatened	Americas
Malpighioideae	Hiptageae	Glicophyllum	Glicophyllum latibracteolatum (Nied.) R.F.Almeida	Nordic J. Bot. 39(1)-e02876: 15 (2021)	Threatened	Americas
Malpighioideae	Hiptageae	Glicophyllum	Glicophyllum longibracteatum (A.Juss.) R.F.Almeida	Nordic J. Bot. 39(1)-e02876: 15 (2021)	Not Threatened	Americas
Malpighioideae	Hiptageae	Glicophyllum	Glicophyllum maranhamense (A.Juss.) R.F.Almeida	Nordic J. Bot. 39(1)-e02876: 15 (2021)	Not Threatened	Americas
Malpighioideae	Hiptageae	Glicophyllum	Glicophyllum microphyllum (A.Juss.) R.F.Almeida	Nordic J. Bot. 39(1)-e02876: 15 (2021)	Not Threatened	Americas
Malpighioideae	Hiptageae	Glicophyllum	Glicophyllum mortonianum A.Pool	Novon 31(1): 231. 2023.	Data Deficient	Americas
Malpighioideae	Hiptageae	Glicophyllum	Glicophyllum oleifolium (Benth.) R.F.Almeida	Nordic J. Bot. 39(1)-e02876: 15 (2021)	Not Threatened	Americas
Malpighioideae	Hiptageae	Glicophyllum	Glicophyllum paludosum (A.Juss.) R.F.Almeida	Nordic J. Bot. 39(1)-e02876: 15 (2021)	Not Threatened	Americas
Malpighioideae	Hiptageae	Glicophyllum	Glicophyllum pohlianum (Nied.) R.F.Almeida	Nordic J. Bot. 39(1)-e02876: 16 (2021)	Threatened	Americas
Malpighioideae	Hiptageae	Glicophyllum	Glicophyllum pusillum (Steyerm.) R.F.Almeida	Nordic J. Bot. 39(1)-e02876: 16 (2021)	Not Threatened	Americas
Malpighioideae	Hiptageae	Glicophyllum	Glicophyllum racemulosum (A.Juss.) R.F.Almeida	Nordic J. Bot. 39(1)-e02876: 16 (2021)	Not Threatened	Americas
Malpighioideae	Hiptageae	Glicophyllum	Glicophyllum ramiflorum (A.Juss.) R.F.Almeida	Nordic J. Bot. 39(1)-e02876: 16 (2021)	Not Threatened	Americas
Malpighioideae	Hiptageae	Glicophyllum	Glicophyllum rhodopteron (Oliv.) R.F.Almeida	Nordic J. Bot. 39(1)-e02876: 16 (2021)	Not Threatened	Americas
Malpighioideae	Hiptageae	Glicophyllum	Glicophyllum salicifolium (A.Juss.) R.F.Almeida	Nordic J. Bot. 39(1)-e02876: 16 (2021)	Not Threatened	Americas
Malpighioideae	Hiptageae	Glicophyllum	Glicophyllum selerianum (Nied.) R.F.Almeida	Nordic J. Bot. 39(1)-e02876: 16 (2021)	Not Threatened	Americas
Malpighioideae	Hiptageae	Glicophyllum	Glicophyllum squarrosum A.Pool	Novon 31(1): 234 (2023)	Data Deficient	Americas
Malpighioideae	Hiptageae	Glicophyllum	Glicophyllum stylopterum (A.Juss.) R.F.Almeida	Nordic J. Bot. 39(1)-e02876: 16 (2021)	Not Threatened	Americas
Malpighioideae	Hiptageae	Glicophyllum	Glicophyllum turnerae (Mart. ex A.Juss.) R.F.Almeida	Nordic J. Bot. 39(1)-e02876: 16 (2021)	Not Threatened	Americas
Malpighioideae	Hiptageae	Glicophyllum	Glicophyllum vacciniifolium (A.Juss.) R.F.Almeida	Nordic J. Bot. 39(1)-e02876: 16 (2021)	Not Threatened	Americas
Malpighioideae	Hiptageae	Heteropterys	Heteropterys actinoctenia W.R.Anderson	Contr. Univ. Michigan Herb. 15: 116 (1982)	Threatened	Americas
Malpighioideae	Hiptageae	Heteropterys	Heteropterys admirabilis Amorim	Brittonia 55: 128 (2003)	Threatened	Americas
Malpighioideae	Hiptageae	Heteropterys	Heteropterys aenea Griseb.	Linnaea 13: 257 (1839)	Not Threatened	Americas
Malpighioideae	Hiptageae	Heteropterys	Heteropterys aequatorialis W.R.Anderson	Contr. Univ. Michigan Herb. 23: 72 (2001)	Threatened	Americas
Malpighioideae	Hiptageae	Heteropterys	Heteropterys alata (W.R.Anderson) W.R.Anderson	Contr. Univ. Michigan Herb. 16: 75 (1987)	Not Threatened	Americas
Malpighioideae	Hiptageae	Heteropterys	Heteropterys aliciae W.R.Anderson	Contr. Univ. Michigan Herb. 16: 75 (1987)	Threatened	Americas
Malpighioideae	Hiptageae	Heteropterys	Heteropterys alternifolia W.R.Anderson	Contr. Univ. Michigan Herb. 19: 368 (1993)	Threatened	Americas
Malpighioideae	Hiptageae	Heteropterys	Heteropterys amplexicaulis Morong	Ann. New York Acad. Sci. 7: 67 (1892)	Not Threatened	Americas
Malpighioideae	Hiptageae	Heteropterys	Heteropterys andersonii Amorim	Brittonia 56: 143 (2004)	Threatened	Americas
Malpighioideae	Hiptageae	Heteropterys	Heteropterys andina Amorim	Brittonia 54: 218 (2002 publ. 2003)	Threatened	Americas
Malpighioideae	Hiptageae	Heteropterys	Heteropterys arcuata C.Pessoa & Amorim	Phytotaxa 260: 85 (2016)	Threatened	Americas
Malpighioideae	Hiptageae	Heteropterys	Heteropterys arenaria Markgr.	Notizbl. Bot. Gart. Berlin-Dahlem 15: 219 (1940)	Not Threatened	Americas
Malpighioideae	Hiptageae	Heteropterys	Heteropterys argyrophaea A.Juss.	Ann. Sci. Nat., Bot., sér. 2, 13: 274 (1840)	Not Threatened	Americas
Malpighioideae	Hiptageae	Heteropterys	Heteropterys atabapensis W.R.Anderson	Mem. New York Bot. Gard. 32: 198 (1981)	Not Threatened	Americas
Malpighioideae	Hiptageae	Heteropterys	Heteropterys aureonitens Planch. & Linden	Cat. Gén. 8: 3 (1853)	Not Threatened	Americas
Malpighioideae	Hiptageae	Heteropterys	Heteropterys aureosericea Cuatrec.	Webbia 13: 468 (1958)	Not Threatened	Americas
Malpighioideae	Hiptageae	Heteropterys	Heteropterys ayacuchensis W.R.Anderson	Mem. New York Bot. Gard. 64: 227 (1990)	Threatened	Americas
Malpighioideae	Hiptageae	Heteropterys	Heteropterys bahiensis Nied.	Arbeiten Bot. Inst. Königl. Lyceums Hosianum Braunsberg 2: 26 (1903)	Not Threatened	Americas
Malpighioideae	Hiptageae	Heteropterys	Heteropterys banksiifolia Griseb.	Linnaea 13: 219 (1839)	Not Threatened	Americas
Malpighioideae	Hiptageae	Heteropterys	Heteropterys berteroana A.Juss.	Ann. Sci. Nat., Bot., sér. 2, 13: 278 (1840)	Not Threatened	Americas
Malpighioideae	Hiptageae	Heteropterys	Heteropterys bicolor A.Juss.	Fl. Bras. Merid. 3: 23 (1833)	Not Threatened	Americas
Malpighioideae	Hiptageae	Heteropterys	Heteropterys brachiata (L.) DC.	Prodr. 1: 591 (1824)	Not Threatened	Americas
Malpighioideae	Hiptageae	Heteropterys	Heteropterys brasiliensis Regel & Körn.	Index Seminum (LE, Petropolitanus) 1858: 47 (1859)	Not Threatened	Americas
Malpighioideae	Hiptageae	Heteropterys	Heteropterys brevibracteolata (Cuatrec. & Croat) A.Pool	Novon 31(1): 235 (2023)	Data Deficient	Americas
Malpighioideae	Hiptageae	Heteropterys	Heteropterys brunnea R.Sebast. & Mamede	Hoehnea 37: 341 (2010 publ. 2011)	Threatened	Americas
Malpighioideae	Hiptageae	Heteropterys	Heteropterys bullata Amorim	Brittonia 54: 223 (2002 publ. 2003)	Threatened	Americas
Malpighioideae	Hiptageae	Heteropterys	Heteropterys buricana Cuatrec. & Croat	Ann. Missouri Bot. Gard. 67: 882 (1980 publ. 1981)	Threatened	Americas
Malpighioideae	Hiptageae	Heteropterys	Heteropterys byrsonimifolia A.Juss.	Ann. Sci. Nat., Bot., sér. 2, 13: 276 (1840)	Not Threatened	Americas
Malpighioideae	Hiptageae	Heteropterys	Heteropterys caducibracteata W.R.Anderson	Contr. Univ. Michigan Herb. 15: 118 (1982)	Threatened	Americas
Malpighioideae	Hiptageae	Heteropterys	Heteropterys campestris A.Juss.	Fl. Bras. Merid. 3: 33 (1833)	Not Threatened	Americas
Malpighioideae	Hiptageae	Heteropterys	Heteropterys canaminensis (Rusby) Nied.	Pflanzenr., IV, 141: 378 (1928)	Threatened	Americas
Malpighioideae	Hiptageae	Heteropterys	Heteropterys capixaba Amorim	Brittonia 54: 225 (2002 publ. 2003)	Threatened	Americas
Malpighioideae	Hiptageae	Heteropterys	Heteropterys catingarum A.Juss.	Arch. Mus. Hist. Nat. Paris 3: 443 (1843)	Not Threatened	Americas
Malpighioideae	Hiptageae	Heteropterys	Heteropterys catoptera W.R.Anderson	Mem. New York Bot. Gard. 32: 201 (1981)	Threatened	Americas
Malpighioideae	Hiptageae	Heteropterys	Heteropterys chrysophylla (Lam.) Kunth	Nov. Gen. Sp. 5: 163 (1822)	Not Threatened	Americas
Malpighioideae	Hiptageae	Heteropterys	Heteropterys ciliata Nied.	Pflanzenr., IV, 141: 42 (1928)	Threatened	Americas
Malpighioideae	Hiptageae	Heteropterys	Heteropterys cochleosperma A.Juss.	Ann. Sci. Nat., Bot., sér. 2, 13: 274 (1840)	Not Threatened	Americas
Malpighioideae	Hiptageae	Heteropterys	Heteropterys coleoptera A.Juss.	Ann. Sci. Nat., Bot., sér. 2, 13: 275 (1840)	Not Threatened	Americas
Malpighioideae	Hiptageae	Heteropterys	Heteropterys colombiana W.R.Anderson	Contr. Univ. Michigan Herb. 25: 99 (2007)	Threatened	Americas
Malpighioideae	Hiptageae	Heteropterys	Heteropterys complicata (Kunth) W.R.Anderson & C.Davis	Contr. Univ. Michigan Herb. 25: 156 (2007)	Not Threatened	Americas
Malpighioideae	Hiptageae	Heteropterys	Heteropterys conformis W.R.Anderson	Contr. Univ. Michigan Herb. 15: 127 (1982)	Threatened	Americas
Malpighioideae	Hiptageae	Heteropterys	Heteropterys cordifolia Moric. ex A.Juss.	Ann. Sci. Nat., Bot., sér. 2, 13: 278 (1840)	Not Threatened	Americas
Malpighioideae	Hiptageae	Heteropterys	Heteropterys coriacea A.Juss.	Ann. Sci. Nat., Bot., sér. 2, 13: 277 (1840)	Not Threatened	Americas
Malpighioideae	Hiptageae	Heteropterys	Heteropterys corumbensis Kuntze	Revis. Gen. Pl. 3(2): 28 (1898)	Not Threatened	Americas
Malpighioideae	Hiptageae	Heteropterys	Heteropterys cotinifolia A.Juss.	Ann. Sci. Nat., Bot., sér. 2, 13: 274 (1840)	Not Threatened	Americas
Malpighioideae	Hiptageae	Heteropterys	Heteropterys crenulata Mart. ex Griseb.	Fl. Bras. 12(1): 62 (1858)	Not Threatened	Americas
Malpighioideae	Hiptageae	Heteropterys	Heteropterys crinigera Griseb.	Vidensk. Meddel. Naturhist. Foren. Kjøbenhavn 1875: 136 (1876)	Threatened	Americas
Malpighioideae	Hiptageae	Heteropterys	Heteropterys cristata Benth.	London J. Bot. 7: 131 (1848)	Not Threatened	Americas
Malpighioideae	Hiptageae	Heteropterys	Heteropterys cuatrecasasii W.R.Anderson	Mem. New York Bot. Gard. 32: 191 (1981)	Threatened	Americas
Malpighioideae	Hiptageae	Heteropterys	Heteropterys cultriformis Chodat	Mém. Soc. Phys. Genève 31(2; 3): 18 (1892)	Threatened	Americas
Malpighioideae	Hiptageae	Heteropterys	Heteropterys dichromocalyx W.R.Anderson	Mem. New York Bot. Gard. 32: 193 (1981)	Threatened	Americas
Malpighioideae	Hiptageae	Heteropterys	Heteropterys discolor A.Juss.	Fl. Bras. Merid. 3: 32 (1833)	Not Threatened	Americas
Malpighioideae	Hiptageae	Heteropterys	Heteropterys dumetorum (Griseb.) Nied.	Pflanzenr., IV, 141: 336 (1928)	Not Threatened	Americas
Malpighioideae	Hiptageae	Heteropterys	Heteropterys dusenii Nied.	Pflanzenr., IV, 141: 321 (1928)	Threatened	Americas
Malpighioideae	Hiptageae	Heteropterys	Heteropterys eglandulosa A.Juss.	Fl. Bras. Merid. 3: 27 (1833)	Not Threatened	Americas
Malpighioideae	Hiptageae	Heteropterys	Heteropterys escalloniifolia A.Juss.	Ann. Sci. Nat., Bot., sér. 2, 13: 276 (1840)	Not Threatened	Americas
Malpighioideae	Hiptageae	Heteropterys	Heteropterys eucalyptifolia Amorim	Edinburgh J. Bot. 77: 272 (2020)	Threatened	Americas
Malpighioideae	Hiptageae	Heteropterys	Heteropterys falcifera A.Juss.	Ann. Sci. Nat., Bot., sér. 2, 13: 274 (1840)	Not Threatened	Americas
Malpighioideae	Hiptageae	Heteropterys	Heteropterys floridana Cuatrec.	Webbia 13: 470 (1958)	Not Threatened	Americas
Malpighioideae	Hiptageae	Heteropterys	Heteropterys fluminensis (Griseb.) W.R.Anderson	Contr. Univ. Michigan Herb. 16: 77 (1987)	Not Threatened	Americas
Malpighioideae	Hiptageae	Heteropterys	Heteropterys folliana Amorim	Edinburgh J. Bot. 77: 276 (2020)	Threatened	Americas
Malpighioideae	Hiptageae	Heteropterys	Heteropterys fragilis Amorim	Contr. Univ. Michigan Herb. 23: 29 (2001)	Threatened	Americas
Malpighioideae	Hiptageae	Heteropterys	Heteropterys fruticosa W.R.Anderson	Contr. Univ. Michigan Herb. 20: 25 (1995)	Threatened	Americas
Malpighioideae	Hiptageae	Heteropterys	Heteropterys fulva Cuatrec.	Brittonia 11: 166 (1959)	Threatened	Americas
Malpighioideae	Hiptageae	Heteropterys	Heteropterys gentlei Lundell	Wrightia 6: 29 (1978)	Threatened	Americas
Malpighioideae	Hiptageae	Heteropterys	Heteropterys glabra Hook. & Arn.	Bot. Misc. 3: 57 (1832)	Not Threatened	Americas
Malpighioideae	Hiptageae	Heteropterys	Heteropterys glazioviana Nied.	Pflanzenr., IV, 141: 27 (1928)	Threatened	Americas
Malpighioideae	Hiptageae	Heteropterys	Heteropterys grandiflora A.Juss.	Arch. Mus. Hist. Nat. Paris 3: 461 (1843)	Not Threatened	Americas
Malpighioideae	Hiptageae	Heteropterys	Heteropterys guianensis W.R.Anderson	Contr. Univ. Michigan Herb. 22: 10 (1999)	Threatened	Americas
Malpighioideae	Hiptageae	Heteropterys	Heteropterys hammelii W.R.Anderson	Contr. Univ. Michigan Herb. 23: 75 (2001)	Threatened	Americas
Malpighioideae	Hiptageae	Heteropterys	Heteropterys hatschbachii W.R.Anderson	Contr. Univ. Michigan Herb. 22: 12 (1999)	Threatened	Americas
Malpighioideae	Hiptageae	Heteropterys	Heteropterys hoffmanii W.R.Anderson	Contr. Univ. Michigan Herb. 21: 57 (1997)	Threatened	Americas
Malpighioideae	Hiptageae	Heteropterys	Heteropterys huberi W.R.Anderson	Contr. Univ. Michigan Herb. 16: 78 (1987)	Threatened	Americas
Malpighioideae	Hiptageae	Heteropterys	Heteropterys hypericifolia A.Juss.	Fl. Bras. Merid. 3: 24 (1833)	Not Threatened	Americas
Malpighioideae	Hiptageae	Heteropterys	Heteropterys imperata Amorim	Brittonia 55: 132 (2003)	Threatened	Americas
Malpighioideae	Hiptageae	Heteropterys	Heteropterys intermedia (A.Juss.) Griseb.	Fl. Bras. 12(1): 62 (1858)	Not Threatened	Americas
Malpighioideae	Hiptageae	Heteropterys	Heteropterys jardimii Amorim	Rodriguésia 56: 175 (2005)	Threatened	Americas
Malpighioideae	Hiptageae	Heteropterys	Heteropterys krapovickasii W.R.Anderson	Contr. Univ. Michigan Herb. 15: 122 (1982)	Not Threatened	Americas
Malpighioideae	Hiptageae	Heteropterys	Heteropterys laurifolia (L.) A.Juss.	Ann. Sci. Nat., Bot., sér. 2, 13: 276 (1840)	Not Threatened	Americas
Malpighioideae	Hiptageae	Heteropterys	Heteropterys leona (Cav.) Exell	Cat. Vasc. Pl. S. Tomé: 123 (1944)	Not Threatened	Americas, Africa
Malpighioideae	Hiptageae	Heteropterys	Heteropterys leschenaultiana A.Juss.	Fl. Bras. Merid. 3: 26 (1833)	Not Threatened	Americas
Malpighioideae	Hiptageae	Heteropterys	Heteropterys lindeniana A.Juss.	Arch. Mus. Hist. Nat. Paris 3: 457 (1843)	Not Threatened	Americas
Malpighioideae	Hiptageae	Heteropterys	Heteropterys lindleyana A.Juss.	Arch. Mus. Hist. Nat. Paris 3: 446 (1843)	Not Threatened	Americas
Malpighioideae	Hiptageae	Heteropterys	Heteropterys lonicerifolia Triana & Planch.	Ann. Sci. Nat., Bot., sér. 4, 18: 324 (1862)	Not Threatened	Americas
Malpighioideae	Hiptageae	Heteropterys	Heteropterys macradena (DC.) W.R.Anderson	Mem. New York Bot. Gard. 32: 202 (1981)	Not Threatened	Americas
Malpighioideae	Hiptageae	Heteropterys	Heteropterys macrostachya A.Juss.	Ann. Sci. Nat., Bot., sér. 2, 13: 275 (1840)	Not Threatened	Americas
Malpighioideae	Hiptageae	Heteropterys	Heteropterys magnifica W.R.Anderson	Contr. Univ. Michigan Herb. 17: 45 (1990)	Threatened	Americas
Malpighioideae	Hiptageae	Heteropterys	Heteropterys maguirei W.R.Anderson	Mem. New York Bot. Gard. 64: 225 (1990)	Not Threatened	Americas
Malpighioideae	Hiptageae	Heteropterys	Heteropterys marginata W.R.Anderson	Contr. Univ. Michigan Herb. 22: 14 (1999)	Threatened	Americas
Malpighioideae	Hiptageae	Heteropterys	Heteropterys marleneae W.R.Anderson	Contr. Univ. Michigan Herb. 15: 131 (1982)	Threatened	Americas
Malpighioideae	Hiptageae	Heteropterys	Heteropterys mathewsiana A.Juss.	Ann. Sci. Nat., Bot., sér. 2, 13: 275 (1840)	Not Threatened	Americas
Malpighioideae	Hiptageae	Heteropterys	Heteropterys megaptera A.Juss.	Ann. Sci. Nat., Bot., sér. 2, 13: 277 (1840)	Not Threatened	Americas
Malpighioideae	Hiptageae	Heteropterys	Heteropterys microcarpa Skottsb.	Kongl. Svenska Vetensk. Acad. Handl., n.f., 35(6): 23 (1901)	Not Threatened	Americas
Malpighioideae	Hiptageae	Heteropterys	Heteropterys minutiflora Amorim	Brittonia 54: 221 (2002 publ. 2003)	Threatened	Americas
Malpighioideae	Hiptageae	Heteropterys	Heteropterys molesta W.R.Anderson	Contr. Univ. Michigan Herb. 21: 59 (1997)	Threatened	Americas
Malpighioideae	Hiptageae	Heteropterys	Heteropterys mollis (Nied.) Nied.	Pflanzenr., IV, 141: 333 (1928)	Not Threatened	Americas
Malpighioideae	Hiptageae	Heteropterys	Heteropterys mulgurae W.R.Anderson	Novon 8: 215 (1998)	Threatened	Americas
Malpighioideae	Hiptageae	Heteropterys	Heteropterys murcapiresii W.R.Anderson	Mem. New York Bot. Gard. 32: 188 (1981)	Threatened	Americas
Malpighioideae	Hiptageae	Heteropterys	Heteropterys neblinensis W.R.Anderson	Mem. New York Bot. Gard. 32: 176 (1981)	Threatened	Americas
Malpighioideae	Hiptageae	Heteropterys	Heteropterys nervosa A.Juss.	Fl. Bras. Merid. 3: 26 (1833)	Not Threatened	Americas
Malpighioideae	Hiptageae	Heteropterys	Heteropterys nitida (Lam.) DC.	Prodr. 1: 592 (1824)	Not Threatened	Americas
Malpighioideae	Hiptageae	Heteropterys	Heteropterys nordestina Amorim	Brittonia 55: 137 (2003)	Threatened	Americas
Malpighioideae	Hiptageae	Heteropterys	Heteropterys oberdanii Amorim	Brittonia 54: 229 (2002 publ. 2003)	Threatened	Americas
Malpighioideae	Hiptageae	Heteropterys	Heteropterys oblongifolia Gleason	Bull. Torrey Bot. Club 58: 377 (1931)	Threatened	Americas
Malpighioideae	Hiptageae	Heteropterys	Heteropterys obovata (Small) Cuatrec. & Croat	Ann. Missouri Bot. Gard. 67: 886 (1980 publ. 1981)	Not Threatened	Americas
Malpighioideae	Hiptageae	Heteropterys	Heteropterys occhionii Amorim	Contr. Univ. Michigan Herb. 23: 32 (2001)	Threatened	Americas
Malpighioideae	Hiptageae	Heteropterys	Heteropterys occidentalis Cuatrec.	Webbia 13: 472 (1958)	Not Threatened	Americas
Malpighioideae	Hiptageae	Heteropterys	Heteropterys ocellata L.B.Sm.	J. Washington Acad. Sci. 45: 197 (1955)	Threatened	Americas
Malpighioideae	Hiptageae	Heteropterys	Heteropterys oligantha W.R.Anderson	Mem. New York Bot. Gard. 32: 190 (1981)	Threatened	Americas
Malpighioideae	Hiptageae	Heteropterys	Heteropterys olivacea (Cuatrec.) W.R.Anderson	Mem. New York Bot. Gard. 32: 178 (1981)	Threatened	Americas
Malpighioideae	Hiptageae	Heteropterys	Heteropterys orinocensis (Kunth) A.Juss.	Ann. Sci. Nat., Bot., sér. 2, 13: 276 (1840)	Not Threatened	Americas
Malpighioideae	Hiptageae	Heteropterys	Heteropterys ovata (Nied.) W.R.Anderson & C.Davis	Contr. Univ. Michigan Herb. 25: 156 (2007)	Not Threatened	Americas
Malpighioideae	Hiptageae	Heteropterys	Heteropterys oxenderi W.R.Anderson	Contr. Univ. Michigan Herb. 24: 25 (2005)	Threatened	Americas
Malpighioideae	Hiptageae	Heteropterys	Heteropterys palmeri Rose	Contr. U.S. Natl. Herb. 1: 311 (1895)	Not Threatened	Americas
Malpighioideae	Hiptageae	Heteropterys	Heteropterys panamensis Cuatrec. & Croat	Ann. Missouri Bot. Gard. 67: 887 (1980 publ. 1981)	Not Threatened	Americas
Malpighioideae	Hiptageae	Heteropterys	Heteropterys pannosa Griseb.	Fl. Bras. 12(1): 70 (1858)	Threatened	Americas
Malpighioideae	Hiptageae	Heteropterys	Heteropterys parvifructa C.Pessoa & Amorim	Webbia 74: 281 (2019)	Threatened	Americas
Malpighioideae	Hiptageae	Heteropterys	Heteropterys patens (Griseb.) A.Juss.	Arch. Mus. Hist. Nat. Paris 3: 437 (1843)	Not Threatened	Americas
Malpighioideae	Hiptageae	Heteropterys	Heteropterys pauciflora (A.Juss.) A.Juss.	Ann. Sci. Nat., Bot., sér. 2, 13: 277 (1840)	Not Threatened	Americas
Malpighioideae	Hiptageae	Heteropterys	Heteropterys perplexa W.R.Anderson	Contr. Univ. Michigan Herb. 15: 120 (1982)	Threatened	Americas
Malpighioideae	Hiptageae	Heteropterys	Heteropterys platyptera DC.	Prodr. 1: 592 (1824)	Threatened	Americas
Malpighioideae	Hiptageae	Heteropterys	Heteropterys pragua (Vell.) J.G.Costa & O.Peckolt	Rev. Fl. Med. 2(2): 1 (1936)	Not Threatened	Americas
Malpighioideae	Hiptageae	Heteropterys	Heteropterys prancei W.R.Anderson	Contr. Univ. Michigan Herb. 20: 27 (1995)	Not Threatened	Americas
Malpighioideae	Hiptageae	Heteropterys	Heteropterys procoriacea Nied.	Pflanzenr., IV, 141: 43 (1928)	Not Threatened	Americas
Malpighioideae	Hiptageae	Heteropterys	Heteropterys prunifolia (Kunth) W.R.Anderson	Contr. Univ. Michigan Herb. 16: 80 (1987)	Not Threatened	Americas
Malpighioideae	Hiptageae	Heteropterys	Heteropterys pteropetala A.Juss.	Fl. Bras. Merid. 3: 31 (1833)	Not Threatened	Americas
Malpighioideae	Hiptageae	Heteropterys	Heteropterys purpurea (L.) Kunth	Nov. Gen. Sp. 5: 163 (1822)	Not Threatened	Americas
Malpighioideae	Hiptageae	Heteropterys	Heteropterys quetepensis Steyerm.	Fieldiana, Bot. 28: 292 (1952)	Threatened	Americas
Malpighioideae	Hiptageae	Heteropterys	Heteropterys racemosa A.Juss.	Ann. Sci. Nat., Bot., sér. 2, 13: 274 (1840)	Not Threatened	Americas
Malpighioideae	Hiptageae	Heteropterys	Heteropterys reticulata Griseb.	Fl. Bras. 12(1): 71 (1858)	Not Threatened	Americas
Malpighioideae	Hiptageae	Heteropterys	Heteropterys rhopalifolia A.Juss.	Ann. Sci. Nat., Bot., sér. 2, 13: 274 (1840)	Not Threatened	Americas
Malpighioideae	Hiptageae	Heteropterys	Heteropterys riparia Cuatrec.	Webbia 13: 483 (1958)	Not Threatened	Americas
Malpighioideae	Hiptageae	Heteropterys	Heteropterys rosea Kralik	Denkschr. Kaiserl. Akad. Wiss., Wien. Math.-Naturwiss. Kl. 79(1): 281 (1908)	Threatened	Americas
Malpighioideae	Hiptageae	Heteropterys	Heteropterys rosmarinifolia R.F.Almeida & M.Pell.	PhytoKeys 175: 47 (2021)	Threatened	Americas
Malpighioideae	Hiptageae	Heteropterys	Heteropterys rubiginosa A.Juss.	Ann. Sci. Nat., Bot., sér. 2, 13: 278 (1840)	Not Threatened	Americas
Malpighioideae	Hiptageae	Heteropterys	Heteropterys rudasii W.R.Anderson	Contr. Univ. Michigan Herb. 20: 29 (1995)	Threatened	Americas
Malpighioideae	Hiptageae	Heteropterys	Heteropterys rufula Mart. ex A.Juss.	Ann. Sci. Nat., Bot., sér. 2, 13: 278 (1840)	Not Threatened	Americas
Malpighioideae	Hiptageae	Heteropterys	Heteropterys sanctorum W.R.Anderson	Contr. Univ. Michigan Herb. 15: 130 (1982)	Threatened	Americas
Malpighioideae	Hiptageae	Heteropterys	Heteropterys sanguinea (Rusby) A.Pool	Novon 31(1): 235 (2023)	Data Deficient	Americas
Malpighioideae	Hiptageae	Heteropterys	Heteropterys schulziana W.R.Anderson	Novon 8: 216 (1998)	Threatened	Americas
Malpighioideae	Hiptageae	Heteropterys	Heteropterys sericea (Cav.) A.Juss.	Fl. Bras. Merid. 3: 29 (1833)	Not Threatened	Americas
Malpighioideae	Hiptageae	Heteropterys	Heteropterys serrata Amorim	Pl. Syst. Evol. 303: 180 (2016)	Threatened	Americas
Malpighioideae	Hiptageae	Heteropterys	Heteropterys sessilifolia A.Juss.	Arch. Mus. Hist. Nat. Paris 3: 480 (1843)	Not Threatened	Americas
Malpighioideae	Hiptageae	Heteropterys	Heteropterys siderosa Cuatrec.	Webbia 13: 476 (1958)	Not Threatened	Americas
Malpighioideae	Hiptageae	Heteropterys	Heteropterys sincorensis W.R.Anderson	Contr. Univ. Michigan Herb. 15: 124 (1982)	Threatened	Americas
Malpighioideae	Hiptageae	Heteropterys	Heteropterys standleyana W.R.Anderson	Contr. Univ. Michigan Herb. 16: 80 (1987)	Threatened	Americas
Malpighioideae	Hiptageae	Heteropterys	Heteropterys steyermarkii W.R.Anderson	Mem. New York Bot. Gard. 32: 178 (1981)	Threatened	Americas
Malpighioideae	Hiptageae	Heteropterys	Heteropterys subhelicina Nied.	Arbeiten Bot. Inst. Königl. Lyceums Hosianum Braunsberg 8: 60 (1926)	Not Threatened	Americas
Malpighioideae	Hiptageae	Heteropterys	Heteropterys sylvatica A.Juss.	Ann. Sci. Nat., Bot., sér. 2, 13: 277 (1840)	Not Threatened	Americas
Malpighioideae	Hiptageae	Heteropterys	Heteropterys syringifolia Griseb.	Linnaea 13: 224 (1839)	Not Threatened	Americas
Malpighioideae	Hiptageae	Heteropterys	Heteropterys ternstroemiifolia A.Juss.	Ann. Sci. Nat., Bot., sér. 2, 13: 274 (1840)	Not Threatened	Americas
Malpighioideae	Hiptageae	Heteropterys	Heteropterys thyrsoidea A.Juss.	Arch. Mus. Hist. Nat. Paris 3: 436 (1843)	Not Threatened	Americas
Malpighioideae	Hiptageae	Heteropterys	Heteropterys tiinae W.R.Anderson	Acta Bot. Mex. 109: 34 (2014)	Threatened	Americas
Malpighioideae	Hiptageae	Heteropterys	Heteropterys tocantinensis Amorim & Francener	PeerJ 10(e12937): 12 (2022)	Threatened	Americas
Malpighioideae	Hiptageae	Heteropterys	Heteropterys tomentosa A.Juss.	Fl. Bras. Merid. 3: 31 (1833)	Not Threatened	Americas
Malpighioideae	Hiptageae	Heteropterys	Heteropterys transiens Nied.	Pflanzenr., IV, 141: 39 (1928)	Threatened	Americas
Malpighioideae	Hiptageae	Heteropterys	Heteropterys trichanthera A.Juss.	Ann. Sci. Nat., Bot., sér. 2, 13: 273 (1840)	Not Threatened	Americas
Malpighioideae	Hiptageae	Heteropterys	Heteropterys trigoniifolia A.Juss.	Fl. Bras. Merid. 3: 83 (1833)	Not Threatened	Americas
Malpighioideae	Hiptageae	Heteropterys	Heteropterys umbellata A.Juss.	Fl. Bras. Merid. 3: 25 (1833)	Not Threatened	Americas
Malpighioideae	Hiptageae	Heteropterys	Heteropterys uribei Cuatrec.	Webbia 13: 472 (1958)	Not Threatened	Americas
Malpighioideae	Hiptageae	Heteropterys	Heteropterys veadeirensis Amorim & Francener	PeerJ 10(e12937): 16 (2022)	Threatened	Americas
Malpighioideae	Hiptageae	Heteropterys	Heteropterys velutina W.R.Anderson	Contr. Univ. Michigan Herb. 21: 61 (1997)	Threatened	Americas
Malpighioideae	Hiptageae	Heteropterys	Heteropterys walteri Amorim & Francener	PeerJ 10(e12937): 19 (2022)	Threatened	Americas
Malpighioideae	Hiptageae	Heteropterys	Heteropterys wiedeana A.Juss.	Ann. Sci. Nat., Bot., sér. 2, 13: 277 (1840)	Not Threatened	Americas
Malpighioideae	Hiptageae	Heteropterys	Heteropterys wydleriana A.Juss.	Ann. Sci. Nat., Bot., sér. 2, 13: 275 (1840)	Threatened	Americas
Malpighioideae	Hiptageae	Heteropterys	Heteropterys xanthophylla A.Juss.	Arch. Mus. Hist. Nat. Paris 3: 453 (1843)	Not Threatened	Americas
Malpighioideae	Hiptageae	Hiptage	Hiptage acuminata Wall. ex A.Juss.	Ann. Sci. Nat., Bot., sér. 2, 13: 269 (1840)	Not Threatened	Asia
Malpighioideae	Hiptageae	Hiptage	Hiptage benghalensis (L.) Kurz	J. Asiat. Soc. Bengal, Pt. 2, Nat. Hist. 43: 136 (1874)	Not Threatened	Asia, Oceania
Malpighioideae	Hiptageae	Hiptage	Hiptage boniana Dop	Bull. Soc. Bot. France 55: 429 (1908)	Threatened	Asia
Malpighioideae	Hiptageae	Hiptage	Hiptage bullata Craib	Bull. Misc. Inform. Kew 1926: 155 (1926)	Threatened	Asia
Malpighioideae	Hiptageae	Hiptage	Hiptage burkilliana Arènes	Reinwardtia 3: 68 (1954)	Threatened	Asia
Malpighioideae	Hiptageae	Hiptage	Hiptage calcicola Sirirugsa	Nordic J. Bot. 7: 277 (1987)	Threatened	Asia
Malpighioideae	Hiptageae	Hiptage	Hiptage calycina Pierre	Fl. Forest. Cochinch.: t. 272A (1892)	Threatened	Asia
Malpighioideae	Hiptageae	Hiptage	Hiptage candicans Hook.f.	Fl. Brit. India 1: 419 (1874)	Not Threatened	Asia
Malpighioideae	Hiptageae	Hiptage	Hiptage capillipes Arènes	Notul. Syst. (Paris) 11: 70 (1943)	Threatened	Asia
Malpighioideae	Hiptageae	Hiptage	Hiptage condita Craib	Bull. Misc. Inform. Kew 1926: 156 (1926)	Threatened	Asia
Malpighioideae	Hiptageae	Hiptage	Hiptage corymbifera Arènes	Notul. Syst. (Paris) 11: 64 (1943)	Threatened	Asia
Malpighioideae	Hiptageae	Hiptage	Hiptage cuspidata Arènes	Notul. Syst. (Paris) 11: 72 (1943)	Threatened	Asia
Malpighioideae	Hiptageae	Hiptage	Hiptage detergens Craib	Bull. Misc. Inform. Kew 1926: 157 (1926)	Threatened	Asia
Malpighioideae	Hiptageae	Hiptage	Hiptage elliptica Pierre	Fl. Forest. Cochinch.: t. 272B (1892)	Threatened	Asia
Malpighioideae	Hiptageae	Hiptage	Hiptage ferruginea Y.H.Tan & Bin Yang	PhytoKeys 110: 85 (2018)	Threatened	Asia
Malpighioideae	Hiptageae	Hiptage	Hiptage fraxinifolia F.N.Wei	Acta Phytotax. Sin. 19: 356 (1981)	Threatened	Asia
Malpighioideae	Hiptageae	Hiptage	Hiptage glabrifolia Craib	Bull. Misc. Inform. Kew 1915: 425 (1915)	Threatened	Asia
Malpighioideae	Hiptageae	Hiptage	Hiptage gracilis Sirirugsa	Nordic J. Bot. 7: 279 (1987)	Threatened	Asia
Malpighioideae	Hiptageae	Hiptage	Hiptage incurvatum K.Tan & M.X.Ren	PhytoKeys 135: 96 (2019)	Threatened	Asia
Malpighioideae	Hiptageae	Hiptage	Hiptage jacobsii R.C.Srivast.	Indian Forester 110: 499 (1984)	Threatened	Asia
Malpighioideae	Hiptageae	Hiptage	Hiptage lanceolata Arènes	Notul. Syst. (Paris) 11: 73 (1943)	Threatened	Asia
Malpighioideae	Hiptageae	Hiptage	Hiptage laxiflora Sujana & Vadhyar	Ann. Bot. Fenn. 58: 28 (2020)	Threatened	Asia
Malpighioideae	Hiptageae	Hiptage	Hiptage lucida Pierre	Fl. Forest. Cochinch.: t. 273A (1893)	Threatened	Asia
Malpighioideae	Hiptageae	Hiptage	Hiptage luodianensis S.K.Chen	Acta Bot. Yunnan. 18: 409 (1996)	Threatened	Asia
Malpighioideae	Hiptageae	Hiptage	Hiptage lushuiensis S.P.Dong, K.Tan & M.X.Ren	Nordic J. Bot. 38(3)-e02436: 2 (2020)	Threatened	Asia
Malpighioideae	Hiptageae	Hiptage	Hiptage luzonica Merr.	Publ. Bur. Sci. Gov. Lab. 35: 33 (1906)	Not Threatened	Asia
Malpighioideae	Hiptageae	Hiptage	Hiptage marginata Arènes	Notul. Syst. (Paris) 11: 71 (1943)	Threatened	Asia
Malpighioideae	Hiptageae	Hiptage	Hiptage microcarpa Pierre	Fl. Forest. Cochinch.: t. 274B (1893)	Threatened	Asia
Malpighioideae	Hiptageae	Hiptage	Hiptage minor Dunn	J. Linn. Soc., Bot. 35: 487 (1903)	Not Threatened	Asia
Malpighioideae	Hiptageae	Hiptage	Hiptage monopteryx Sirirugsa	Nordic J. Bot. 7: 279 (1987)	Threatened	Asia
Malpighioideae	Hiptageae	Hiptage	Hiptage multiflora F.N.Wei	Acta Phytotax. Sin. 19: 356 (1981)	Threatened	Asia
Malpighioideae	Hiptageae	Hiptage	Hiptage myrtifolia A.Gray	U.S. Expl. Exped., Phan. 1: 267 (1854)	Threatened	Asia
Malpighioideae	Hiptageae	Hiptage	Hiptage nayarii R.C.Srivast.	Indian Forester 110: 499 (1984)	Threatened	Asia
Malpighioideae	Hiptageae	Hiptage	Hiptage pauciflora Y.H.Tan & Bin Yang	PhytoKeys 110: 82 (2018)	Threatened	Asia
Malpighioideae	Hiptageae	Hiptage	Hiptage platyptera Arènes	Notul. Syst. (Paris) 11: 69 (1943)	Threatened	Asia
Malpighioideae	Hiptageae	Hiptage	Hiptage poilanei Arènes	Notul. Syst. (Paris) 11: 188 (1944)	Threatened	Asia
Malpighioideae	Hiptageae	Hiptage	Hiptage pubescens Merr.	Philipp. J. Sci., C 5: 187 (1910)	Threatened	Asia
Malpighioideae	Hiptageae	Hiptage	Hiptage saigonensis H.H.Pham	unknown publication (1992)	Threatened	Asia
Malpighioideae	Hiptageae	Hiptage	Hiptage sericea Hook.f.	Fl. Brit. India 1: 419 (1874)	Not Threatened	Asia
Malpighioideae	Hiptageae	Hiptage	Hiptage stellulifera Arènes	Notul. Syst. (Paris) 11: 63 (1943)	Threatened	Asia
Malpighioideae	Hiptageae	Hiptage	Hiptage stenopterum K.Tan & M.X.Ren	Phytokeys 232: 51. 2023.	Threatened	Asia
Malpighioideae	Hiptageae	Hiptage	Hiptage subglabra Arènes	Notul. Syst. (Paris) 11: 67 (1943)	Threatened	Asia
Malpighioideae	Hiptageae	Hiptage	Hiptage thothathrii N.P.Balakr. & R.C.Srivast.	J. Econ. Taxon. Bot. 4: 985 (1983)	Threatened	Asia
Malpighioideae	Hiptageae	Hiptage	Hiptage tianyangensis F.N.Wei	Acta Phytotax. Sin. 19: 358 (1981)	Not Threatened	Asia
Malpighioideae	Hiptageae	Hiptage	Hiptage triacantha Pierre	Fl. Forest. Cochinch.: t. 274A (1893)	Not Threatened	Asia
Malpighioideae	Hiptageae	Hiptage	Hiptage umbellulifera Arènes	Notul. Syst. (Paris) 11: 68 (1943)	Threatened	Asia
Malpighioideae	Hiptageae	Hiptage	Hiptage yunnanensis C.C.Huang ex S.K.Chen	Acta Bot. Yunnan. 18: 405 (1996)	Threatened	Asia
Malpighioideae	Hiptageae	Jubelina	Jubelina grisebachiana W.R.Anderson	Contr. Univ. Michigan Herb. 17: 30 (1990)	Not Threatened	Americas
Malpighioideae	Hiptageae	Jubelina	Jubelina magnifica W.R.Anderson	Mem. New York Bot. Gard. 32: 228 (1981)	Threatened	Americas
Malpighioideae	Hiptageae	Jubelina	Jubelina riparia A.Juss.	Icon. Sel. Pl. 3: 19 (1838)	Not Threatened	Americas
Malpighioideae	Hiptageae	Jubelina	Jubelina rosea (Miq.) Nied.	Enum. Vasc. Pl. Surinam: 472 (1906)	Not Threatened	Americas
Malpighioideae	Hiptageae	Jubelina	Jubelina uleana (Nied.) Cuatrec.	Webbia 13: 445 (1958)	Not Threatened	Americas
Malpighioideae	Hiptageae	Jubelina	Jubelina wilburii W.R.Anderson	Brittonia 28: 410 (1976 publ. 1977)	Not Threatened	Americas
Malpighioideae	Hiptageae	Malpighiodes	Malpighiodes bracteosa (Griseb.) W.R.Anderson	Arbeiten Bot. Inst. Königl. Lyceums Hosianum Braunsberg 3: 18 (1908)	Not Threatened	Americas
Malpighioideae	Hiptageae	Malpighiodes	Malpighiodes guianensis (W.R.Anderson) W.R.Anderson	Novon 16: 85 (2006)	Not Threatened	Americas
Malpighioideae	Hiptageae	Malpighiodes	Malpighiodes leucanthele (Griseb.) W.R.Anderson	Novon 16: 193 (2006)	Not Threatened	Americas
Malpighioideae	Hiptageae	Malpighiodes	Malpighiodes liesneri (W.R.Anderson) W.R.Anderson	Novon 16: 194 (2006)	Threatened	Americas
Malpighioideae	Hiptageae	Mezia	Mezia andersonii C.E.Anderson	Edinburgh J. Bot. 75: 334 (2018)	Threatened	Americas
Malpighioideae	Hiptageae	Mezia	Mezia angelica W.R.Anderson	Contr. Univ. Michigan Herb. 21: 76 (1997)	Not Threatened	Americas
Malpighioideae	Hiptageae	Mezia	Mezia araujoi Schwacke ex Nied.	Nat. Pflanzenfam. 3(4): 58 (1890)	Not Threatened	Americas
Malpighioideae	Hiptageae	Mezia	Mezia bahiana C.E.Anderson	Edinburgh J. Bot. 75: 342 (2018)	Threatened	Americas
Malpighioideae	Hiptageae	Mezia	Mezia beckii W.R.Anderson	Contr. Univ. Michigan Herb. 22: 17 (1999)	Not Threatened	Americas
Malpighioideae	Hiptageae	Mezia	Mezia curranii W.R.Anderson	Mem. New York Bot. Gard. 32: 236 (1981)	Threatened	Americas
Malpighioideae	Hiptageae	Mezia	Mezia fanshawei C.E.Anderson	Edinburgh J. Bot. 75: 349 (2018)	Threatened	Americas
Malpighioideae	Hiptageae	Mezia	Mezia huberi W.R.Anderson	Contr. Univ. Michigan Herb. 19: 384 (1993)	Threatened	Americas
Malpighioideae	Hiptageae	Mezia	Mezia includens (Benth.) Cuatrec.	Webbia 13: 450 (1958)	Not Threatened	Americas
Malpighioideae	Hiptageae	Mezia	Mezia mariposa W.R.Anderson	Contr. Univ. Michigan Herb. 21: 80 (1997)	Not Threatened	Americas
Malpighioideae	Hiptageae	Mezia	Mezia peruviana C.E.Anderson	Edinburgh J. Bot. 75: 361 (2018)	Threatened	Americas
Malpighioideae	Hiptageae	Mezia	Mezia rufa W.R.Anderson	Mem. New York Bot. Gard. 32: 234 (1981)	Not Threatened	Americas
Malpighioideae	Hiptageae	Mezia	Mezia russellii W.R.Anderson	Contr. Univ. Michigan Herb. 23: 78 (2001)	Threatened	Americas
Malpighioideae	Hiptageae	Mezia	Mezia sericea C.E.Anderson	Edinburgh J. Bot. 75: 369 (2018)	Not Threatened	Americas
Malpighioideae	Hiptageae	Mezia	Mezia tomentosa W.R.Anderson	Contr. Univ. Michigan Herb. 21: 82 (1997)	Threatened	Americas
Malpighioideae	Hiptageae	Niedenzuella	Niedenzuella acutifolia (Cav.) W.R.Anderson	Novon 16: 198 (2006)	Not Threatened	Americas
Malpighioideae	Hiptageae	Niedenzuella	Niedenzuella caracasana W.R.Anderson	Novon 16: 198 (2006)	Threatened	Americas
Malpighioideae	Hiptageae	Niedenzuella	Niedenzuella castanea (Cuatrec.) W.R.Anderson	Novon 16: 199 (2006)	Not Threatened	Americas
Malpighioideae	Hiptageae	Niedenzuella	Niedenzuella doniana (Griseb.) R.F.Almeida	Nordic J. Bot. 39(1)-e02876: 19 (2021)	Not Threatened	Americas
Malpighioideae	Hiptageae	Niedenzuella	Niedenzuella glabra (Spreng.) W.R.Anderson	Novon 16: 199 (2006)	Not Threatened	Americas
Malpighioideae	Hiptageae	Niedenzuella	Niedenzuella lasiandra (A.Juss.) R.F.Almeida	Nordic J. Bot. 39(1)-e02876: 19 (2021)	Not Threatened	Americas
Malpighioideae	Hiptageae	Niedenzuella	Niedenzuella leucosepala (Griseb.) W.R.Anderson	Novon 16: 199 (2006)	Not Threatened	Americas
Malpighioideae	Hiptageae	Niedenzuella	Niedenzuella lucida (A.Juss.) W.R.Anderson	Novon 16: 200 (2006)	Not Threatened	Americas
Malpighioideae	Hiptageae	Niedenzuella	Niedenzuella mater-dei (Cuatrec.) W.R.Anderson	Novon 16: 200 (2006)	Not Threatened	Americas
Malpighioideae	Hiptageae	Niedenzuella	Niedenzuella metensis (Cuatrec.) W.R.Anderson	Novon 16: 200 (2006)	Threatened	Americas
Malpighioideae	Hiptageae	Niedenzuella	Niedenzuella mogoriifolia (A.Juss.) W.R.Anderson	Novon 16: 200 (2006)	Not Threatened	Americas
Malpighioideae	Hiptageae	Niedenzuella	Niedenzuella multiglandulosa (A.Juss.) W.R.Anderson	Novon 16: 200 (2006)	Not Threatened	Americas
Malpighioideae	Hiptageae	Niedenzuella	Niedenzuella peruviana (Nied.) W.R.Anderson	Novon 16: 200 (2006)	Not Threatened	Americas
Malpighioideae	Hiptageae	Niedenzuella	Niedenzuella poeppigiana (A.Juss.) W.R.Anderson	Novon 16: 200 (2006)	Not Threatened	Americas
Malpighioideae	Hiptageae	Niedenzuella	Niedenzuella sericea (A.Juss.) W.R.Anderson	Novon 16: 201 (2006)	Not Threatened	Americas
Malpighioideae	Hiptageae	Niedenzuella	Niedenzuella stannea (Griseb.) W.R.Anderson	Novon 16: 202 (2006)	Not Threatened	Americas
Malpighioideae	Hiptageae	Niedenzuella	Niedenzuella suaveolens (A.Juss.) W.R.Anderson	Novon 16: 202 (2006)	Not Threatened	Americas
Malpighioideae	Hiptageae	Niedenzuella	Niedenzuella warmingiana (Griseb.) W.R.Anderson	Novon 16: 202 (2006)	Threatened	Americas
Malpighioideae	Hiptageae	Tetrapterys	Tetrapterys acapulcensis Kunth	Nov. Gen. Sp. 5: 168 (1822)	Not Threatened	Americas
Malpighioideae	Hiptageae	Tetrapterys	Tetrapterys aequalis C.Wright	Anales Acad. Ci. Méd. Habana 5: 286 (1868)	Threatened	Americas
Malpighioideae	Hiptageae	Tetrapterys	Tetrapterys amazonica C.E.Anderson	Edinburgh J. Bot. 74: 85 (2016)	Not Threatened	Americas
Malpighioideae	Hiptageae	Tetrapterys	Tetrapterys andersonii C.E.Anderson	Edinburgh J. Bot. 74: 78 (2016)	Threatened	Americas
Malpighioideae	Hiptageae	Tetrapterys	Tetrapterys andina (Nied.) R.F.Almeida & M.Pell.	This study	Data Deficient	Americas
Malpighioideae	Hiptageae	Tetrapterys	Tetrapterys anisoptera A.Juss.	Ann. Sci. Nat., Bot., sér. 2, 13: 265 (1840)	Not Threatened	Americas
Malpighioideae	Hiptageae	Tetrapterys	Tetrapterys anomala W.R.Anderson	Contr. Univ. Michigan Herb. 24: 29 (2005)	Threatened	Americas
Malpighioideae	Hiptageae	Tetrapterys	Tetrapterys argentea Bertol.	Nuovi Ann. Sci. Nat. 1: 414 (1838)	Not Threatened	Americas
Malpighioideae	Hiptageae	Tetrapterys	Tetrapterys argyrophylla A.Pool	Novon 31(1): 245. 2023.	Data Deficient	Americas
Malpighioideae	Hiptageae	Tetrapterys	Tetrapterys benthamii Triana & Planch.	Ann. Sci. Nat., Bot., sér. 4, 18: 333 (1862)	Not Threatened	Americas
Malpighioideae	Hiptageae	Tetrapterys	Tetrapterys buxifolia Cav.	Diss. 9: 434 (1790)	Not Threatened	Americas
Malpighioideae	Hiptageae	Tetrapterys	Tetrapterys callejasii W.R.Anderson	Edinburgh J. Bot. 74: 88 (2016)	Threatened	Americas
Malpighioideae	Hiptageae	Tetrapterys	Tetrapterys calophylla A.Juss.	Ann. Sci. Nat., Bot., sér. 2, 13: 264 (1840)	Not Threatened	Americas
Malpighioideae	Hiptageae	Tetrapterys	Tetrapterys catarinensis W.R.Anderson	Edinburgh J. Bot. 77: 515 (2020)	Not Threatened	Americas
Malpighioideae	Hiptageae	Tetrapterys	Tetrapterys chloroptera Cuatrec.	Webbia 13: 436 (1958)	Not Threatened	Americas
Malpighioideae	Hiptageae	Tetrapterys	Tetrapterys citrifolia (Sw.) Pers.	Syn. Pl. 1: 508 (1805)	Threatened	Americas
Malpighioideae	Hiptageae	Tetrapterys	Tetrapterys complicata Moq.	Stirp. Surinam. Select.: 82 (1851)	Not Threatened	Americas
Malpighioideae	Hiptageae	Tetrapterys	Tetrapterys cordifolia W.R.Anderson	Contr. Univ. Michigan Herb. 16: 107 (1987)	Threatened	Americas
Malpighioideae	Hiptageae	Tetrapterys	Tetrapterys crispa A.Juss.	Ann. Sci. Nat., Bot., sér. 2, 13: 265 (1840)	Not Threatened	Americas
Malpighioideae	Hiptageae	Tetrapterys	Tetrapterys crotonifolia A.Juss.	Ann. Sci. Nat., Bot., sér. 2, 13: 264 (1840)	Not Threatened	Americas
Malpighioideae	Hiptageae	Tetrapterys	Tetrapterys dillonii W.R.Anderson	Contr. Univ. Michigan Herb. 20: 34 (1995)	Threatened	Americas
Malpighioideae	Hiptageae	Tetrapterys	Tetrapterys diptera Cuatrec.	Webbia 13: 428 (1958)	Not Threatened	Americas
Malpighioideae	Hiptageae	Tetrapterys	Tetrapterys discolor (G.Mey.) DC.	Prodr. 1: 587 (1824)	Not Threatened	Americas
Malpighioideae	Hiptageae	Tetrapterys	Tetrapterys goudotiana Triana & Planch.	Ann. Sci. Nat., Bot., sér. 4, 18: 333 (1862)	Not Threatened	Americas
Malpighioideae	Hiptageae	Tetrapterys	Tetrapterys haitiensis Urb. & Nied.	Ark. Bot. 22A(17): 18 (1929)	Threatened	Americas
Malpighioideae	Hiptageae	Tetrapterys	Tetrapterys helianthemifolia Griseb.	Vidensk. Meddel. Naturhist. Foren. Kjøbenhavn 1875: 144 (1876)	Not Threatened	Americas
Malpighioideae	Hiptageae	Tetrapterys	Tetrapterys heterophylla (Griseb.) W.R.Anderson	Contr. Univ. Michigan Herb. 20: 35 (1995)	Not Threatened	Americas
Malpighioideae	Hiptageae	Tetrapterys	Tetrapterys hirsutula Cuatrec. & Croat	Ann. Missouri Bot. Gard. 67: 937 (1980 publ. 1981)	Threatened	Americas
Malpighioideae	Hiptageae	Tetrapterys	Tetrapterys inaequalis Cav.	Diss. 9: 433 (1790)	Not Threatened	Americas
Malpighioideae	Hiptageae	Tetrapterys	Tetrapterys jamesonii Turcz.	Bull. Soc. Imp. Naturalistes Moscou 31(I): 394 (1858)	Not Threatened	Americas
Malpighioideae	Hiptageae	Tetrapterys	Tetrapterys macrobracteata (Lundell) A.Pool	Novon 31(1): 247 (2023)	Data Deficient	Americas
Malpighioideae	Hiptageae	Tetrapterys	Tetrapterys magnifolia Ruiz ex Griseb.	Linnaea 22: 22 (1849)	Not Threatened	Americas
Malpighioideae	Hiptageae	Tetrapterys	Tetrapterys megalantha W.R.Anderson	Mem. New York Bot. Gard. 32: 267 (1981)	Threatened	Americas
Malpighioideae	Hiptageae	Tetrapterys	Tetrapterys mexicana Hook. & Arn.	Bot. Beechey Voy.: 281 (1838)	Not Threatened	Americas
Malpighioideae	Hiptageae	Tetrapterys	Tetrapterys molinae W.R.Anderson	Edinburgh J. Bot. 74: 83 (2016)	Threatened	Americas
Malpighioideae	Hiptageae	Tetrapterys	Tetrapterys mollis Griseb.	Linnaea 13: 232 (1839)	Not Threatened	Americas
Malpighioideae	Hiptageae	Tetrapterys	Tetrapterys monteverdensis W.R.Anderson	Contr. Univ. Michigan Herb. 19: 390 (1993)	Threatened	Americas
Malpighioideae	Hiptageae	Tetrapterys	Tetrapterys mortonii (J.F.Macbr.) Cuatrec.	Brittonia 14: 55 (1962)	Not Threatened	Americas
Malpighioideae	Hiptageae	Tetrapterys	Tetrapterys mucronata Cav.	Diss. 9: 434 (1790)	Not Threatened	Americas
Malpighioideae	Hiptageae	Tetrapterys	Tetrapterys natans W.R.Anderson	Contr. Univ. Michigan Herb. 25: 107 (2007)	Not Threatened	Americas
Malpighioideae	Hiptageae	Tetrapterys	Tetrapterys nelsonii Rose	Contr. U.S. Natl. Herb. 5: 143 (1897)	Threatened	Americas
Malpighioideae	Hiptageae	Tetrapterys	Tetrapterys nitida A.Juss.	Ann. Sci. Nat., Bot., sér. 2, 13: 265 (1840)	Not Threatened	Americas
Malpighioideae	Hiptageae	Tetrapterys	Tetrapterys papyracea Triana & Planch.	Ann. Sci. Nat., Bot., sér. 4, 18: 334 (1862)	Not Threatened	Americas
Malpighioideae	Hiptageae	Tetrapterys	Tetrapterys phlomoides (Spreng.) Nied.	Pflanzenr., IV, 141: 208 (1928)	Not Threatened	Americas
Malpighioideae	Hiptageae	Tetrapterys	Tetrapterys rzedowskii W.R.Anderson	Edinburgh J. Bot. 74: 80 (2016)	Threatened	Americas
Malpighioideae	Hiptageae	Tetrapterys	Tetrapterys schiedeana Schltdl. & Cham.	Linnaea 5: 218 (1830)	Not Threatened	Americas
Malpighioideae	Hiptageae	Tetrapterys	Tetrapterys seemannii Triana & Planch.	Ann. Sci. Nat., Bot., sér. 4, 18: 335 (1862)	Not Threatened	Americas
Malpighioideae	Hiptageae	Tetrapterys	Tetrapterys skutchii W.R.Anderson	Contr. Univ. Michigan Herb. 19: 391 (1993)	Threatened	Americas
Malpighioideae	Hiptageae	Tetrapterys	Tetrapterys splendens Cuatrec.	Webbia 13: 427 (1958)	Threatened	Americas
Malpighioideae	Hiptageae	Tetrapterys	Tetrapterys steyermarkii W.R.Anderson	Edinburgh J. Bot. 74: 91 (2016)	Not Threatened	Americas
Malpighioideae	Hiptageae	Tetrapterys	Tetrapterys stipulacea J.F.Macbr.	Publ. Field Mus. Nat. Hist., Bot. Ser. 13(3): 810 (1950)	Threatened	Americas
Malpighioideae	Hiptageae	Tetrapterys	Tetrapterys subaptera Cuatrec.	Webbia 13: 423 (1958)	Not Threatened	Americas
Malpighioideae	Hiptageae	Tetrapterys	Tetrapterys tinifolia Triana & Planch.	Ann. Sci. Nat., Bot., sér. 4, 18: 336 (1862)	Not Threatened	Americas
Malpighioideae	Hiptageae	Tetrapterys	Tetrapterys tolimensis Sprague	Trans. & Proc. Bot. Soc. Edinburgh 22: 429 (1905)	Not Threatened	Americas
Malpighioideae	Hiptageae	Tetrapterys	Tetrapterys tysonii Cuatrec. & Croat	Ann. Missouri Bot. Gard. 67: 942 (1980 publ. 1981)	Threatened	Americas
Malpighioideae	Hiptageae	Tetrapterys	Tetrapterys xylosteifolia A.Juss.	Fl. Bras. Merid. 3: 7 (1833)	Not Threatened	Americas
Malpighioideae	Hiptageae	Tricomaria	Tricomaria usillo Hook. & Arn.	Bot. Misc. 3: 158 (1833)	Not Threatened	Americas
Malpighioideae	Hiraeeae	Adelphia	Adelphia hiraea (Gaertn.) W.R.Anderson	Novon 16: 171 (2006)	Not Threatened	Americas
Malpighioideae	Hiraeeae	Adelphia	Adelphia macrophylla (Rusby) W.R.Anderson	Novon 16: 172 (2006)	Not Threatened	Americas
Malpighioideae	Hiraeeae	Adelphia	Adelphia mirabilis (W.R.Anderson) W.R.Anderson	Novon 16: 173 (2006)	Threatened	Americas
Malpighioideae	Hiraeeae	Adelphia	Adelphia platyrachis (Triana & Planch.) W.R.Anderson	Novon 16: 173 (2006)	Threatened	Americas
Malpighioideae	Hiraeeae	Excentradenia	Excentradenia adenophora (Sandwith) W.R.Anderson	Contr. Univ. Michigan Herb. 21: 31 (1997)	Not Threatened	Americas
Malpighioideae	Hiraeeae	Excentradenia	Excentradenia boliviana W.R.Anderson	Contr. Univ. Michigan Herb. 21: 34 (1997)	Threatened	Americas
Malpighioideae	Hiraeeae	Excentradenia	Excentradenia primaeva (W.R.Anderson) W.R.Anderson	Contr. Univ. Michigan Herb. 21: 34 (1997)	Threatened	Americas
Malpighioideae	Hiraeeae	Excentradenia	Excentradenia propinqua (W.R.Anderson) W.R.Anderson	Contr. Univ. Michigan Herb. 21: 35 (1997)	Not Threatened	Americas
Malpighioideae	Hiraeeae	Hiraea	Hiraea affinis Miq.	Linnaea 19: 133 (1846)	Not Threatened	Americas
Malpighioideae	Hiraeeae	Hiraea	Hiraea amazonica C.E.Anderson	Edinburgh J. Bot. 70: 414 (2013)	Threatened	Americas
Malpighioideae	Hiraeeae	Hiraea	Hiraea andersonii C.E.Anderson	Mem. New York Bot. Gard. 108: 206 (2013)	Threatened	Americas
Malpighioideae	Hiraeeae	Hiraea	Hiraea angustipetala C.E.Anderson	Edinburgh J. Bot. 70: 416 (2013)	Threatened	Americas
Malpighioideae	Hiraeeae	Hiraea	Hiraea apaporiensis Cuatrec.	Webbia 13: 404 (1958)	Not Threatened	Americas
Malpighioideae	Hiraeeae	Hiraea	Hiraea barclayana Benth.	Bot. Voy. Sulphur: 75 (1844)	Not Threatened	Americas
Malpighioideae	Hiraeeae	Hiraea	Hiraea barredae Bárcena	Not. Ci. Est. Hidalgo: 36 (1877)	Threatened	Americas
Malpighioideae	Hiraeeae	Hiraea	Hiraea brachyptera Triana & Planch.	Ann. Sci. Nat., Bot., sér. 4, 18: 332 (1862)	Not Threatened	Americas
Malpighioideae	Hiraeeae	Hiraea	Hiraea breteleri C.E.Anderson	Edinburgh J. Bot. 70: 418 (2013)	Threatened	Americas
Malpighioideae	Hiraeeae	Hiraea	Hiraea brevistipulata C.E.Anderson	Mem. New York Bot. Gard. 108: 209 (2013)	Threatened	Americas
Malpighioideae	Hiraeeae	Hiraea	Hiraea bullata W.R.Anderson	Contr. Univ. Michigan Herb. 19: 372 (1993)	Threatened	Americas
Malpighioideae	Hiraeeae	Hiraea	Hiraea buntingii W.R.Anderson	Contr. Univ. Michigan Herb. 21: 63 (1997)	Threatened	Americas
Malpighioideae	Hiraeeae	Hiraea	Hiraea celiana W.R.Anderson	Mem. New York Bot. Gard. 32: 249 (1981)	Threatened	Americas
Malpighioideae	Hiraeeae	Hiraea	Hiraea cephalotes Triana & Planch.	Ann. Sci. Nat., Bot., sér. 4, 18: 331 (1862)	Not Threatened	Americas
Malpighioideae	Hiraeeae	Hiraea	Hiraea christianeae W.R.Anderson	Contr. Univ. Michigan Herb. 19: 373 (1993)	Threatened	Americas
Malpighioideae	Hiraeeae	Hiraea	Hiraea colombiana C.V.Morton	Proc. Biol. Soc. Washington 46: 88 (1933)	Not Threatened	Americas
Malpighioideae	Hiraeeae	Hiraea	Hiraea costaricensis C.E.Anderson	Edinburgh J. Bot. 76: 271 (2019)	Threatened	Americas
Malpighioideae	Hiraeeae	Hiraea	Hiraea crassipes A.Juss.	Ann. Sci. Nat., Bot., sér. 2, 13: 258 (1840)	Not Threatened	Americas
Malpighioideae	Hiraeeae	Hiraea	Hiraea cuiabensis (Griseb.) Griseb.	Fl. Bras. 12(1): 100 (1858)	Not Threatened	Americas
Malpighioideae	Hiraeeae	Hiraea	Hiraea cuneata Griseb.	Linnaea 13: 246 (1839)	Not Threatened	Americas
Malpighioideae	Hiraeeae	Hiraea	Hiraea ecuadorensis C.E.Anderson	Edinburgh J. Bot. 70: 423 (2013)	Threatened	Americas
Malpighioideae	Hiraeeae	Hiraea	Hiraea escobariae C.E.Anderson	Edinburgh J. Bot. 70: 425 (2013)	Threatened	Americas
Malpighioideae	Hiraeeae	Hiraea	Hiraea fagifolia (DC.) A.Juss.	Ann. Sci. Nat., Bot., sér. 2, 13: 258 (1840)	Not Threatened	Americas
Malpighioideae	Hiraeeae	Hiraea	Hiraea faginea (Sw.) Nied.	Verzeichnis Vorles. Konigl. Lyceum Hosarium Braunsberg 1906-1907: 16 (1906)	Not Threatened	Americas
Malpighioideae	Hiraeeae	Hiraea	Hiraea ferruginea Cuatrec.	Webbia 13: 388 (1958)	Threatened	Americas
Malpighioideae	Hiraeeae	Hiraea	Hiraea fimbriata W.R.Anderson	Mem. New York Bot. Gard. 32: 245 (1981)	Not Threatened	Americas
Malpighioideae	Hiraeeae	Hiraea	Hiraea fosteri W.R.Anderson	Contr. Univ. Michigan Herb. 23: 76 (2001)	Threatened	Americas
Malpighioideae	Hiraeeae	Hiraea	Hiraea gaudichaudiana (A.Juss.) A.Juss.	Ann. Sci. Nat., Bot., sér. 2, 13: 258 (1840)	Not Threatened	Americas
Malpighioideae	Hiraeeae	Hiraea	Hiraea glabrata W.R.Anderson & C.Davis	Contr. Univ. Michigan Herb. 24: 43 (2005)	Threatened	Americas
Malpighioideae	Hiraeeae	Hiraea	Hiraea gracieana W.R.Anderson	Brittonia 46: 126 (1994)	Not Threatened	Americas
Malpighioideae	Hiraeeae	Hiraea	Hiraea grandifolia Standl. & L.O.Williams	Ceiba 3: 116 (1952)	Not Threatened	Americas
Malpighioideae	Hiraeeae	Hiraea	Hiraea guapecita Cuatrec.	Webbia 13: 394 (1958)	Not Threatened	Americas
Malpighioideae	Hiraeeae	Hiraea	Hiraea haberi W.R.Anderson	Contr. Univ. Michigan Herb. 19: 373 (1993)	Threatened	Americas
Malpighioideae	Hiraeeae	Hiraea	Hiraea hatschbachii C.E.Anderson	Edinburgh J. Bot. 71: 365 (2014)	Threatened	Americas
Malpighioideae	Hiraeeae	Hiraea	Hiraea hispida C.E.Anderson	Novon 32: 60 (2024)	Data Deficient	Americas
Malpighioideae	Hiraeeae	Hiraea	Hiraea holmgreniorum C.E.Anderson	Mem. New York Bot. Gard. 108: 211 (2013)	Threatened	Americas
Malpighioideae	Hiraeeae	Hiraea	Hiraea hookeriana A.Juss.	Ann. Sci. Nat., Bot., sér. 2, 13: 258 (1840)	Not Threatened	Americas
Malpighioideae	Hiraeeae	Hiraea	Hiraea hypoleuca W.R.Anderson	Contr. Univ. Michigan Herb. 21: 64 (1997)	Not Threatened	Americas
Malpighioideae	Hiraeeae	Hiraea	Hiraea idroboana Cuatrec.	Webbia 13: 392 (1958)	Not Threatened	Americas
Malpighioideae	Hiraeeae	Hiraea	Hiraea kariniana C.E.Anderson	Mem. New York Bot. Gard. 108: 213 (2013)	Threatened	Americas
Malpighioideae	Hiraeeae	Hiraea	Hiraea klugii Cuatrec.	Webbia 13: 398 (1958)	Threatened	Americas
Malpighioideae	Hiraeeae	Hiraea	Hiraea longipes W.R.Anderson	Brittonia 46: 127 (1994)	Not Threatened	Americas
Malpighioideae	Hiraeeae	Hiraea	Hiraea longipilifera W.R.Anderson	Mem. New York Bot. Gard. 32: 238 (1981)	Not Threatened	Americas
Malpighioideae	Hiraeeae	Hiraea	Hiraea macrophylla (Colla) P.L.R.Moraes & Guglielmone	Harvard Pap. Bot. 18: 27 (2013)	Not Threatened	Americas
Malpighioideae	Hiraeeae	Hiraea	Hiraea mcvaughii C.E.Anderson	Blumea 61: 131 (2016)	Threatened	Americas
Malpighioideae	Hiraeeae	Hiraea	Hiraea morii W.R.Anderson	Brittonia 46: 130 (1994)	Threatened	Americas
Malpighioideae	Hiraeeae	Hiraea	Hiraea mortoniana (J.F.Macbr.) C.E.Anderson	Edinburgh J. Bot. 70: 427 (2013)	Threatened	Americas
Malpighioideae	Hiraeeae	Hiraea	Hiraea mutisiana Cuatrec.	Webbia 13: 393 (1958)	Threatened	Americas
Malpighioideae	Hiraeeae	Hiraea	Hiraea neblinensis W.R.Anderson	Contr. Univ. Michigan Herb. 21: 66 (1997)	Threatened	Americas
Malpighioideae	Hiraeeae	Hiraea	Hiraea obovata Huber	Bol. Mus. Paraense Hist. Nat. Ethnogr. 3: 424 (1902)	Not Threatened	Americas
Malpighioideae	Hiraeeae	Hiraea	Hiraea occhionii C.E.Anderson	Edinburgh J. Bot. 71: 367 (2014)	Threatened	Americas
Malpighioideae	Hiraeeae	Hiraea	Hiraea oligantha C.E.Anderson	Novon 32: 62 (2024)	Data Deficient	Americas
Malpighioideae	Hiraeeae	Hiraea	Hiraea opulifolia (Rusby) Nied.	Pflanzenr., IV, 141: 144 (1928)	Not Threatened	Americas
Malpighioideae	Hiraeeae	Hiraea	Hiraea pachypoda Nied.	Verzeichnis Vorles. Konigl. Lyceum Hosarium Braunsberg 1906-1907: 16 (1906)	Not Threatened	Americas
Malpighioideae	Hiraeeae	Hiraea	Hiraea papilionacea Cuatrec. & Croat	Ann. Missouri Bot. Gard. 67: 894 (1980 publ. 1981)	Threatened	Americas
Malpighioideae	Hiraeeae	Hiraea	Hiraea perplexa W.R.Anderson	Contr. Univ. Michigan Herb. 21: 67 (1997)	Threatened	Americas
Malpighioideae	Hiraeeae	Hiraea	Hiraea peruviana C.E.Anderson	Edinburgh J. Bot. 70: 429 (2013)	Threatened	Americas
Malpighioideae	Hiraeeae	Hiraea	Hiraea pleiantha C.E.Anderson	Novon 32: 62 (2024)	Data Deficient	Americas
Malpighioideae	Hiraeeae	Hiraea	Hiraea polyantha C.E.Anderson	Edinburgh J. Bot. 76: 273 (2019)	Threatened	Americas
Malpighioideae	Hiraeeae	Hiraea	Hiraea putumayensis C.V.Morton & Cuatrec.	Webbia 13: 395 (1958)	Not Threatened	Americas
Malpighioideae	Hiraeeae	Hiraea	Hiraea quapara (Aubl.) Sprague	J. Bot. 62: 22 (1924)	Not Threatened	Americas
Malpighioideae	Hiraeeae	Hiraea	Hiraea reclinata Jacq.	Enum. Syst. Pl.: 21 (1760)	Not Threatened	Americas
Malpighioideae	Hiraeeae	Hiraea	Hiraea reitzii C.E.Anderson	Edinburgh J. Bot. 71: 372 (2014)	Threatened	Americas
Malpighioideae	Hiraeeae	Hiraea	Hiraea restingae C.E.Anderson	Edinburgh J. Bot. 71: 375 (2014)	Threatened	Americas
Malpighioideae	Hiraeeae	Hiraea	Hiraea sanctae-marthae C.V.Morton	Proc. Biol. Soc. Washington 46: 87 (1933)	Not Threatened	Americas
Malpighioideae	Hiraeeae	Hiraea	Hiraea schultesii Cuatrec.	Webbia 13: 403 (1958)	Not Threatened	Americas
Malpighioideae	Hiraeeae	Hiraea	Hiraea sclerophylla Cuatrec.	Webbia 13: 401 (1958)	Threatened	Americas
Malpighioideae	Hiraeeae	Hiraea	Hiraea silvae W.R.Anderson	Mem. New York Bot. Gard. 32: 247 (1981)	Threatened	Americas
Malpighioideae	Hiraeeae	Hiraea	Hiraea silvicola C.E.Anderson	Blumea 61: 137 (2016)	Threatened	Americas
Malpighioideae	Hiraeeae	Hiraea	Hiraea singularis C.E.Anderson	Mem. New York Bot. Gard. 108: 216 (2013)	Threatened	Americas
Malpighioideae	Hiraeeae	Hiraea	Hiraea smilacina Standl.	Contr. Arnold Arbor. 5: 87 (1933)	Not Threatened	Americas
Malpighioideae	Hiraeeae	Hiraea	Hiraea steyermarkii W.R.Anderson	Contr. Univ. Michigan Herb. 21: 69 (1997)	Threatened	Americas
Malpighioideae	Hiraeeae	Hiraea	Hiraea tepuiensis Steyerm.	Fieldiana, Bot. 28: 293 (1952)	Threatened	Americas
Malpighioideae	Hiraeeae	Hiraea	Hiraea ternifolia (Kunth) A.Juss.	Ann. Sci. Nat., Bot., sér. 2, 13: 257 (1840)	Not Threatened	Americas
Malpighioideae	Hiraeeae	Hiraea	Hiraea transiens Nied.	Verzeichnis Vorles. Konigl. Lyceum Hosarium Braunsberg 1906-1907: 8 (1906)	Not Threatened	Americas
Malpighioideae	Hiraeeae	Hiraea	Hiraea trianae C.E.Anderson	Blumea 61: 143 (2016)	Threatened	Americas
Malpighioideae	Hiraeeae	Hiraea	Hiraea valida W.R.Anderson	Contr. Univ. Michigan Herb. 21: 70 (1997)	Threatened	Americas
Malpighioideae	Hiraeeae	Hiraea	Hiraea velutinissima C.E.Anderson	Novon 32: 65 (2024)	Data Deficient	Americas
Malpighioideae	Hiraeeae	Hiraea	Hiraea venezuelana C.E.Anderson	Blumea 61: 145 (2016)	Threatened	Americas
Malpighioideae	Hiraeeae	Hiraea	Hiraea villosa Nied.	Verzeichnis Vorles. Konigl. Lyceum Hosarium Braunsberg 1906-1907: 11 (1906)	Not Threatened	Americas
Malpighioideae	Hiraeeae	Hiraea	Hiraea woytkowskii C.E.Anderson	Mem. New York Bot. Gard. 108: 218 (2013)	Threatened	Americas
Malpighioideae	Hiraeeae	Lophopterys	Lophopterys euryptera Sandwith	Kew Bull. 6: 34 (1951)	Not Threatened	Americas
Malpighioideae	Hiraeeae	Lophopterys	Lophopterys floribunda W.R.Anderson & C.Davis	Contr. Univ. Michigan Herb. 23: 92 (2001)	Not Threatened	Americas
Malpighioideae	Hiraeeae	Lophopterys	Lophopterys inpana W.R.Anderson	Contr. Univ. Michigan Herb. 17: 46 (1990)	Not Threatened	Americas
Malpighioideae	Hiraeeae	Lophopterys	Lophopterys occidentalis W.R.Anderson & C.Davis	Contr. Univ. Michigan Herb. 23: 96 (2001)	Not Threatened	Americas
Malpighioideae	Hiraeeae	Lophopterys	Lophopterys peruviana W.R.Anderson	Contr. Univ. Michigan Herb. 19: 376 (1993)	Threatened	Americas
Malpighioideae	Hiraeeae	Lophopterys	Lophopterys splendens A.Juss.	Con. Sel. Pl. 3: 18 (1838)	Not Threatened	Americas
Malpighioideae	Hiraeeae	Lophopterys	Lophopterys surinamensis (Kosterm.) Sandwith	Kew Bull. 6: 37 (1951)	Threatened	Americas
Malpighioideae	Hiraeeae	Psychopterys	Psychopterys dipholiphylla (Small) W.R.Anderson & S.Corso	Contr. Univ. Michigan Herb. 25: 118 (2007)	Not Threatened	Americas
Malpighioideae	Hiraeeae	Psychopterys	Psychopterys mcvaughii W.R.Anderson & S.Corso	Contr. Univ. Michigan Herb. 25: 121 (2007)	Threatened	Americas
Malpighioideae	Hiraeeae	Psychopterys	Psychopterys multiflora (Nied.) W.R.Anderson & S.Corso	Contr. Univ. Michigan Herb. 25: 122 (2007)	Threatened	Americas
Malpighioideae	Hiraeeae	Psychopterys	Psychopterys nicaraguensis A.Pool	Novon 31(1): 242 (2023)	Data Deficient	Americas
Malpighioideae	Hiraeeae	Psychopterys	Psychopterys ornata W.R.Anderson & S.Corso	Contr. Univ. Michigan Herb. 25: 125 (2007)	Threatened	Americas
Malpighioideae	Hiraeeae	Psychopterys	Psychopterys pardalota W.R.Anderson & S.Corso	Contr. Univ. Michigan Herb. 25: 127 (2007)	Threatened	Americas
Malpighioideae	Hiraeeae	Psychopterys	Psychopterys polycarpa (Brandegee) W.R.Anderson & S.Corso	Contr. Univ. Michigan Herb. 25: 128 (2007)	Not Threatened	Americas
Malpighioideae	Hiraeeae	Psychopterys	Psychopterys psilocarpa W.R.Anderson & S.Corso	Contr. Univ. Michigan Herb. 25: 130 (2007)	Threatened	Americas
Malpighioideae	Hiraeeae	Psychopterys	Psychopterys rivularis (C.V.Morton & Standl.) W.R.Anderson & S.Corso	Contr. Univ. Michigan Herb. 25: 132 (2007)	Not Threatened	Americas
Malpighioideae	Malpighieae	Amorimia	Amorimia amazonica (Nied.) W.R.Anderson	Novon 16: 179 (2006)	Not Threatened	Americas
Malpighioideae	Malpighieae	Amorimia	Amorimia andersonii R.F.Almeida	Phytotaxa 284: 4 (2016)	Threatened	Americas
Malpighioideae	Malpighieae	Amorimia	Amorimia camporum W.R.Anderson	Novon 16: 179 (2006)	Threatened	Americas
Malpighioideae	Malpighieae	Amorimia	Amorimia candidae R.F.Almeida	Phytotaxa 284: 8 (2016)	Threatened	Americas
Malpighioideae	Malpighieae	Amorimia	Amorimia concinna (C.V.Morton) W.R.Anderson	Novon 16: 180 (2006)	Threatened	Americas
Malpighioideae	Malpighieae	Amorimia	Amorimia coriacea (Griseb.) R.F.Almeida	Phytotaxa 284: 13 (2016)	Not Threatened	Americas
Malpighioideae	Malpighieae	Amorimia	Amorimia exotropica (Griseb.) W.R.Anderson	Novon 16: 180 (2006)	Not Threatened	Americas
Malpighioideae	Malpighieae	Amorimia	Amorimia kariniana W.R.Anderson	Novon 16: 180 (2006)	Threatened	Americas
Malpighioideae	Malpighieae	Amorimia	Amorimia maritima (A.Juss.) W.R.Anderson	Novon 16: 181 (2006)	Not Threatened	Americas
Malpighioideae	Malpighieae	Amorimia	Amorimia pellegrinii R.F.Almeida	Phytotaxa 284: 14 (2016)	Threatened	Americas
Malpighioideae	Malpighieae	Amorimia	Amorimia pubiflora (A.Juss.) W.R.Anderson	Novon 16: 183 (2006)	Not Threatened	Americas
Malpighioideae	Malpighieae	Amorimia	Amorimia rigida (A.Juss.) W.R.Anderson	Novon 16: 183 (2006)	Not Threatened	Americas
Malpighioideae	Malpighieae	Amorimia	Amorimia septentrionalis W.R.Anderson	Novon 16: 183 (2006)	Threatened	Americas
Malpighioideae	Malpighieae	Amorimia	Amorimia tumida R.F.Almeida & A.C.Marques	Phytotaxa 305(3): 180 (2017)	Threatened	Americas
Malpighioideae	Malpighieae	Amorimia	Amorimia velutina W.R.Anderson	Novon 16: 185 (2006)	Not Threatened	Americas
Malpighioideae	Malpighieae	Aspidopterys	Aspidopterys albomarginata Hance	J. Bot. 15: 330 (1877)	Threatened	Asia
Malpighioideae	Malpighieae	Aspidopterys	Aspidopterys balakrishnanii R.C.Srivast.	J. Econ. Taxon. Bot. 4: 1003 (1983)	Threatened	Asia
Malpighioideae	Malpighieae	Aspidopterys	Aspidopterys canarensis Dalzell	Hooker's J. Bot. Kew Gard. Misc. 3: 37 (1851)	Threatened	Asia
Malpighioideae	Malpighieae	Aspidopterys	Aspidopterys cavaleriei H.Lév.	Repert. Spec. Nov. Regni Veg. 9: 458 (1911)	Not Threatened	Asia
Malpighioideae	Malpighieae	Aspidopterys	Aspidopterys celebensis Arènes	Reinwardtia 3: 73 (1954)	Threatened	Asia
Malpighioideae	Malpighieae	Aspidopterys	Aspidopterys concava (Wall.) A.Juss.	Ann. Sci. Nat., Bot., sér. 2, 13: 266 (1840)	Not Threatened	Asia
Malpighioideae	Malpighieae	Aspidopterys	Aspidopterys cordata (B.Heyne ex Wall.) A.Juss.	Ann. Sci. Nat., Bot., sér. 2, 13: 267 (1840)	Not Threatened	Asia
Malpighioideae	Malpighieae	Aspidopterys	Aspidopterys elliptica (Blume) A.Juss.	Ann. Sci. Nat., Bot., sér. 2, 13: 266 (1840)	Not Threatened	Asia
Malpighioideae	Malpighieae	Aspidopterys	Aspidopterys esquirolii H.Lév.	Repert. Spec. Nov. Regni Veg. 11: 65 (1912)	Not Threatened	Asia
Malpighioideae	Malpighieae	Aspidopterys	Aspidopterys glabrifolia Arènes	Notul. Syst. (Paris) 11: 79 (1943)	Threatened	Asia
Malpighioideae	Malpighieae	Aspidopterys	Aspidopterys glabriuscula A.Juss.	Ann. Sci. Nat., Bot., sér. 2, 13: 267 (1840)	Not Threatened	Asia
Malpighioideae	Malpighieae	Aspidopterys	Aspidopterys harmandiana Pierre	Fl. Forest. Cochinch.: t. 275 (1893)	Threatened	Asia
Malpighioideae	Malpighieae	Aspidopterys	Aspidopterys henryi Hutch.	Bull. Misc. Inform. Kew 1917: 94 (1917)	Not Threatened	Asia
Malpighioideae	Malpighieae	Aspidopterys	Aspidopterys hirsuta (Wall.) A.Juss.	Ann. Sci. Nat., Bot., sér. 2, 13: 267 (1840)	Not Threatened	Asia
Malpighioideae	Malpighieae	Aspidopterys	Aspidopterys indica (Willd.) W.Theob.	F.Mason, Burmah, ed. 3, 2: 599 (1883)	Not Threatened	Asia
Malpighioideae	Malpighieae	Aspidopterys	Aspidopterys jainii R.C.Srivast.	J. Jap. Bot. 59: 329 (1984)	Threatened	Asia
Malpighioideae	Malpighieae	Aspidopterys	Aspidopterys microcarpa H.W.Li ex S.K.Chen	Acta Bot. Yunnan. 18: 405 (1996)	Threatened	Asia
Malpighioideae	Malpighieae	Aspidopterys	Aspidopterys nutans (Roxb. ex DC.) A.Juss.	Ann. Sci. Nat., Bot., sér. 2, 13: 267 (1840)	Not Threatened	Asia
Malpighioideae	Malpighieae	Aspidopterys	Aspidopterys oligoneura Merr.	J. Arnold Arbor. 21: 372 (1940)	Threatened	Asia
Malpighioideae	Malpighieae	Aspidopterys	Aspidopterys orbiculata (Roxb. ex Wall.) Nied.	Arbeiten Bot. Inst. Königl. Lyceums Hosianum Braunsberg 6: 14 (1915)	Not Threatened	Asia
Malpighioideae	Malpighieae	Aspidopterys	Aspidopterys oxyphylla A.Juss.	Ann. Sci. Nat., Bot., sér. 2, 13: 267 (1840)	Threatened	Asia
Malpighioideae	Malpighieae	Aspidopterys	Aspidopterys thorelii Dop	Bull. Soc. Bot. France 55: 428 (1908)	Not Threatened	Asia
Malpighioideae	Malpighieae	Aspidopterys	Aspidopterys tomentosa (Blume) A.Juss.	Ann. Sci. Nat., Bot., sér. 2, 13: 267 (1840)	Not Threatened	Asia
Malpighioideae	Malpighieae	Aspidopterys	Aspidopterys wallichii Hook.f.	Fl. Brit. India 1: 421 (1874)	Not Threatened	Asia
Malpighioideae	Malpighieae	Calcicola	Calcicola parvifolia (A.Juss.) W.R.Anderson & C.Davis	Contr. Univ. Michigan Herb. 25: 149 (2007)	Not Threatened	Americas
Malpighioideae	Malpighieae	Calcicola	Calcicola sericea (Nied.) W.R.Anderson & C.Davis	Contr. Univ. Michigan Herb. 25: 152 (2007)	Not Threatened	Americas
Malpighioideae	Malpighieae	Caucanthus	Caucanthus auriculatus (Radlk.) Nied.	Arbeiten Bot. Inst. Königl. Lyceums Hosianum Braunsberg 6: 18 (1915)	Not Threatened	Africa
Malpighioideae	Malpighieae	Caucanthus	Caucanthus edulis Forssk.	Fl. Aegypt.-Arab.: 91 (1775)	Not Threatened	Africa
Malpighioideae	Malpighieae	Diaspis	Diaspis albida Nied.	Bot. Jahrb. Syst. 14: 314 (1892)	Not Threatened	Africa
Malpighioideae	Malpighieae	Digoniopterys	Digoniopterys microphylla Arènes	Notul. Syst. (Paris) 12: 134 (1946)	Threatened	Africa
Malpighioideae	Malpighieae	Ectopopterys	Ectopopterys soejartoi W.R.Anderson	Contr. Univ. Michigan Herb. 14: 11 (1980)	Not Threatened	Americas
Malpighioideae	Malpighieae	Madagasikaria	Madagasikaria andersonii C.Davis	Amer. J. Bot. 89: 702 (2002)	Threatened	Africa
Malpighioideae	Malpighieae	Malpighia	Malpighia acunana Borhidi & O.Muñiz	Acta Bot. Acad. Sci. Hung. 17: 9 (1971 publ. 1972)	Threatened	Americas
Malpighioideae	Malpighieae	Malpighia	Malpighia acutifolia F.K.Mey.	Phanerog. Monogr. 23: 299 (2000)	Threatened	Americas
Malpighioideae	Malpighieae	Malpighia	Malpighia adamsii Vivaldi	J. Arnold Arbor. 63: 254 (1982)	Threatened	Americas
Malpighioideae	Malpighieae	Malpighia	Malpighia albiflora (Cuatrec.) Cuatrec.	Phytologia 40: 36 (1978)	Not Threatened	Americas
Malpighioideae	Malpighieae	Malpighia	Malpighia apiculata Urb.	Repert. Spec. Nov. Regni Veg. 18: 115 (1922)	Threatened	Americas
Malpighioideae	Malpighieae	Malpighia	Malpighia aquifolia L.	Sp. Pl.: 426 (1753)	Not Threatened	Americas
Malpighioideae	Malpighieae	Malpighia	Malpighia arborescens F.K.Mey.	Phanerog. Monogr. 23: 380 (2000)	Threatened	Americas
Malpighioideae	Malpighieae	Malpighia	Malpighia articulata F.K.Mey.	Phanerog. Monogr. 23: 317 (2000)	Threatened	Americas
Malpighioideae	Malpighieae	Malpighia	Malpighia aurea F.K.Mey.	Phanerog. Monogr. 23: 377 (2000)	Threatened	Americas
Malpighioideae	Malpighieae	Malpighia	Malpighia bahamensis F.K.Mey.	Phanerog. Monogr. 23: 411 (2000)	Threatened	Americas
Malpighioideae	Malpighieae	Malpighia	Malpighia baracoensis F.K.Mey.	Phanerog. Monogr. 23: 338 (2000)	Threatened	Americas
Malpighioideae	Malpighieae	Malpighia	Malpighia bissei F.K.Mey.	Phanerog. Monogr. 23: 346 (2000)	Threatened	Americas
Malpighioideae	Malpighieae	Malpighia	Malpighia cajalbanensis F.K.Mey.	Phanerog. Monogr. 23: 516 (2000)	Threatened	Americas
Malpighioideae	Malpighieae	Malpighia	Malpighia caribaea F.K.Mey.	Phanerog. Monogr. 23: 301 (2000)	Threatened	Americas
Malpighioideae	Malpighieae	Malpighia	Malpighia cauliflora Proctor & Vivaldi	J. Arnold Arbor. 63: 255 (1982)	Threatened	Americas
Malpighioideae	Malpighieae	Malpighia	Malpighia cnide Spreng.	Neue Entdeck. Pflanzenk. 3: 51 (1822)	Not Threatened	Americas
Malpighioideae	Malpighieae	Malpighia	Malpighia coccigera L.	Sp. Pl., ed. 2.: 426 (1762)	Not Threatened	Americas
Malpighioideae	Malpighieae	Malpighia	Malpighia cornistipulata F.K.Mey.	Phanerog. Monogr. 23: 315 (2000)	Threatened	Americas
Malpighioideae	Malpighieae	Malpighia	Malpighia cristalensis (F.K.Mey.) F.K.Mey.	Phanerog. Monogr. 23: 463 (2000)	Threatened	Americas
Malpighioideae	Malpighieae	Malpighia	Malpighia cubensis Kunth	Nov. Gen. Sp. 5: 145 (1822)	Threatened	Americas
Malpighioideae	Malpighieae	Malpighia	Malpighia cuneiformis F.K.Mey.	Phanerog. Monogr. 23: 511 (2000)	Threatened	Americas
Malpighioideae	Malpighieae	Malpighia	Malpighia davilae W.R.Anderson	Contr. Univ. Michigan Herb. 20: 30 (1995)	Threatened	Americas
Malpighioideae	Malpighieae	Malpighia	Malpighia dentata F.K.Mey.	Phanerog. Monogr. 23: 480 (2000)	Threatened	Americas
Malpighioideae	Malpighieae	Malpighia	Malpighia diversifolia Brandegee	Zoe 5: 104 (1901)	Not Threatened	Americas
Malpighioideae	Malpighieae	Malpighia	Malpighia dura F.K.Mey.	Phanerog. Monogr. 23: 471 (2000)	Threatened	Americas
Malpighioideae	Malpighieae	Malpighia	Malpighia emarginata DC.	Prodr. 1: 578 (1824)	Not Threatened	Americas
Malpighioideae	Malpighieae	Malpighia	Malpighia emiliae W.R.Anderson	Contr. Univ. Michigan Herb. 16: 90 (1987)	Threatened	Americas
Malpighioideae	Malpighieae	Malpighia	Malpighia epedunculata F.K.Mey.	Phanerog. Monogr. 23: 505 (2000)	Threatened	Americas
Malpighioideae	Malpighieae	Malpighia	Malpighia erinacea F.K.Mey.	Phanerog. Monogr. 23: 406 (2000)	Threatened	Americas
Malpighioideae	Malpighieae	Malpighia	Malpighia fucata Ker Gawl.	Bot. Reg. 3: t. 189 (1817)	Not Threatened	Americas
Malpighioideae	Malpighieae	Malpighia	Malpighia galeottiana A.Juss.	Arch. Mus. Hist. Nat. 3: 261 (1843)	Not Threatened	Americas
Malpighioideae	Malpighieae	Malpighia	Malpighia glabra L.	Sp. Pl.: 425 (1753)	Not Threatened	Americas
Malpighioideae	Malpighieae	Malpighia	Malpighia granitica F.K.Mey.	Phanerog. Monogr. 23: 190 (2000)	Threatened	Americas
Malpighioideae	Malpighieae	Malpighia	Malpighia habanensis F.K.Mey.	Phanerog. Monogr. 23: 519 (2000)	Threatened	Americas
Malpighioideae	Malpighieae	Malpighia	Malpighia harrisii Small	Torreya 13: 77 (1913)	Threatened	Americas
Malpighioideae	Malpighieae	Malpighia	Malpighia higueyensis F.K.Mey.	Phanerog. Monogr. 23: 248 (2000)	Threatened	Americas
Malpighioideae	Malpighieae	Malpighia	Malpighia hintonii Bullock	Bull. Misc. Inform. Kew 1937: 297 (1937)	Threatened	Americas
Malpighioideae	Malpighieae	Malpighia	Malpighia hispaniolica F.K.Mey.	Phanerog. Monogr. 23: 484 (2000)	Not Threatened	Americas
Malpighioideae	Malpighieae	Malpighia	Malpighia hondurensis F.K.Mey.	Phanerog. Monogr. 23: 213 (2000)	Threatened	Americas
Malpighioideae	Malpighieae	Malpighia	Malpighia horrida Small	N. Amer. Fl. 25: 160 (1910)	Threatened	Americas
Malpighioideae	Malpighieae	Malpighia	Malpighia humilis F.K.Mey.	Phanerog. Monogr. 23: 419 (2000)	Threatened	Americas
Malpighioideae	Malpighieae	Malpighia	Malpighia incana Mill.	Gard. Dict., ed. 8.: n.° 3 (1768)	Not Threatened	Americas
Malpighioideae	Malpighieae	Malpighia	Malpighia inclinata A.Pool	Novon 31(1): 237. 2023.	Data Deficient	Americas
Malpighioideae	Malpighieae	Malpighia	Malpighia infestissima (L.C.Rich. ex A.Juss.) Nied.	Gen. Malpighia: 15 (1899)	Not Threatened	Americas
Malpighioideae	Malpighieae	Malpighia	Malpighia jaguensis F.K.Mey.	Phanerog. Monogr. 23: 353 (2000)	Threatened	Americas
Malpighioideae	Malpighieae	Malpighia	Malpighia latifolia F.K.Mey.	Phanerog. Monogr. 23: 197 (2000)	Threatened	Americas
Malpighioideae	Malpighieae	Malpighia	Malpighia leticiana (W.R.Anderson) W.R.Anderson & C.Davis	Contr. Univ. Michigan Herb. 24: 45 (2005)	Threatened	Americas
Malpighioideae	Malpighieae	Malpighia	Malpighia linearifolia F.K.Mey.	Phanerog. Monogr. 23: 438 (2000)	Threatened	Americas
Malpighioideae	Malpighieae	Malpighia	Malpighia linearis Jacq.	Enum. Syst. Pl.: 21 (1760)	Not Threatened	Americas
Malpighioideae	Malpighieae	Malpighia	Malpighia longifolia F.K.Mey.	Phanerog. Monogr. 23: 319 (2000)	Threatened	Americas
Malpighioideae	Malpighieae	Malpighia	Malpighia lundellii C.V.Morton	Publ. Carnegie Inst. Wash. 461: 138 (1936)	Threatened	Americas
Malpighioideae	Malpighieae	Malpighia	Malpighia macracantha Urb. & Nied.	Ark. Bot. 22A(17): 20 (1929)	Threatened	Americas
Malpighioideae	Malpighieae	Malpighia	Malpighia macrocarpa F.K.Mey.	Phanerog. Monogr. 23: 191 (2000)	Threatened	Americas
Malpighioideae	Malpighieae	Malpighia	Malpighia manacensis F.K.Mey.	Phanerog. Monogr. 23: 312 (2000)	Threatened	Americas
Malpighioideae	Malpighieae	Malpighia	Malpighia martiana Acuña & Roíg	Revista Soc. Cub. Bot. 10: 58 (1953)	Threatened	Americas
Malpighioideae	Malpighieae	Malpighia	Malpighia martinicensis Jacq.	Enum. Syst. Pl.: 21 (1760)	Threatened	Americas
Malpighioideae	Malpighieae	Malpighia	Malpighia maxima F.K.Mey.	Phanerog. Monogr. 23: 240 (2000)	Threatened	Americas
Malpighioideae	Malpighieae	Malpighia	Malpighia megacantha (A.Juss.) Urb.	Repert. Spec. Nov. Regni Veg. 15: 403 (1919)	Not Threatened	Americas
Malpighioideae	Malpighieae	Malpighia	Malpighia mexicana A.Juss.	Malpigh. Syn.: 62 (1840)	Not Threatened	Americas
Malpighioideae	Malpighieae	Malpighia	Malpighia meyeriana P.A.González	Willdenowia 45: 444 (2015)	Threatened	Americas
Malpighioideae	Malpighieae	Malpighia	Malpighia micropetala Urb.	Repert. Spec. Nov. Regni Veg. 18: 187 (1922)	Threatened	Americas
Malpighioideae	Malpighieae	Malpighia	Malpighia moncionensis F.K.Mey.	Phanerog. Monogr. 23: 502 (2000)	Threatened	Americas
Malpighioideae	Malpighieae	Malpighia	Malpighia montecristensis F.K.Mey.	Phanerog. Monogr. 23: 326 (2000)	Threatened	Americas
Malpighioideae	Malpighieae	Malpighia	Malpighia mucronata F.K.Mey.	Phanerog. Monogr. 23: 385 (2000)	Threatened	Americas
Malpighioideae	Malpighieae	Malpighia	Malpighia multiflora F.K.Mey.	Phanerog. Monogr. 23: 269 (2000)	Threatened	Americas
Malpighioideae	Malpighieae	Malpighia	Malpighia mutabilis F.K.Mey.	Phanerog. Monogr. 23: 362 (2000)	Threatened	Americas
Malpighioideae	Malpighieae	Malpighia	Malpighia nayaritensis (Vivaldi) F.K.Mey.	Phanerog. Monogr. 23: 142 (2000)	Threatened	Americas
Malpighioideae	Malpighieae	Malpighia	Malpighia neglecta F.K.Mey.	Phanerog. Monogr. 23: 449 (2000)	Threatened	Americas
Malpighioideae	Malpighieae	Malpighia	Malpighia novogaliciana W.R.Anderson	Contr. Univ. Michigan Herb. 16: 92 (1987)	Threatened	Americas
Malpighioideae	Malpighieae	Malpighia	Malpighia nummulariifolia Nied.	Malpighia: 18 (1899)	Threatened	Americas
Malpighioideae	Malpighieae	Malpighia	Malpighia obtusifolia Proctor	Bull. Inst. Jamaica, Sci. Ser. 16: 20 (1967)	Threatened	Americas
Malpighioideae	Malpighieae	Malpighia	Malpighia ophiticola F.K.Mey.	Phanerog. Monogr. 23: 451 (2000)	Threatened	Americas
Malpighioideae	Malpighieae	Malpighia	Malpighia ovata Rose	Contr. U.S. Natl. Herb. 1: 310 (1895)	Not Threatened	Americas
Malpighioideae	Malpighieae	Malpighia	Malpighia oxycocca Griseb.	Fl. Brit. W. I.: 117 (1859)	Threatened	Americas
Malpighioideae	Malpighieae	Malpighia	Malpighia pallidior F.K.Mey.	Phanerog. Monogr. 23: 287 (2000)	Threatened	Americas
Malpighioideae	Malpighieae	Malpighia	Malpighia pasorealensis F.K.Mey.	Phanerog. Monogr. 23: 367 (2000)	Threatened	Americas
Malpighioideae	Malpighieae	Malpighia	Malpighia polytricha A.Juss.	Malpigh. Syn.: 61 (1840)	Not Threatened	Americas
Malpighioideae	Malpighieae	Malpighia	Malpighia proctorii Vivaldi	J. Arnold Arbor. 63: 256 (1982)	Threatened	Americas
Malpighioideae	Malpighieae	Malpighia	Malpighia pusillifolia (Ekman & Nied.) F.K.Mey.	Friedrich-Schiller-Univ. Jena, Math.-Naturwiss. Reihe 38: 295 (1989)	Threatened	Americas
Malpighioideae	Malpighieae	Malpighia	Malpighia racemiflora F.K.Mey.	Phanerog. Monogr. 23: 295 (2000)	Threatened	Americas
Malpighioideae	Malpighieae	Malpighia	Malpighia racemosa F.K.Mey.	Phanerog. Monogr. 23: 293 (2000)	Threatened	Americas
Malpighioideae	Malpighieae	Malpighia	Malpighia revoluta F.K.Mey.	Phanerog. Monogr. 23: 321 (2000)	Threatened	Americas
Malpighioideae	Malpighieae	Malpighia	Malpighia reyensis F.K.Mey.	Phanerog. Monogr. 23: 465 (2000)	Threatened	Americas
Malpighioideae	Malpighieae	Malpighia	Malpighia roigiana Borhidi & O.Muñiz	Acta Bot. Acad. Sci. Hung. 17: 8 (1971 publ. 1972)	Threatened	Americas
Malpighioideae	Malpighieae	Malpighia	Malpighia romeroana Cuatrec.	Webbia 13: 561 (1958)	Not Threatened	Americas
Malpighioideae	Malpighieae	Malpighia	Malpighia rzedowskii W.R.Anderson	Contr. Univ. Michigan Herb. 16: 95 (1987)	Threatened	Americas
Malpighioideae	Malpighieae	Malpighia	Malpighia serpentinicola F.K.Mey.	Phanerog. Monogr. 23: 408 (2000)	Threatened	Americas
Malpighioideae	Malpighieae	Malpighia	Malpighia sessilifolia W.R.Anderson	Contr. Univ. Michigan Herb. 20: 31 (1995)	Threatened	Americas
Malpighioideae	Malpighieae	Malpighia	Malpighia setosa Spreng.	Neue Entdeck. Pflanzenk. 3: 50 (1822)	Not Threatened	Americas
Malpighioideae	Malpighieae	Malpighia	Malpighia souzae Miranda	Bol. Soc. Bot. México 21: 8 (1957)	Threatened	Americas
Malpighioideae	Malpighieae	Malpighia	Malpighia spathulifolia F.K.Mey.	Phanerog. Monogr. 23: 219 (2000)	Threatened	Americas
Malpighioideae	Malpighieae	Malpighia	Malpighia squarrosa F.K.Mey.	Phanerog. Monogr. 23: 513 (2000)	Threatened	Americas
Malpighioideae	Malpighieae	Malpighia	Malpighia stevensii W.R.Anderson	Contr. Univ. Michigan Herb. 16: 97 (1987)	Threatened	Americas
Malpighioideae	Malpighieae	Malpighia	Malpighia suberosa Small	N. Amer. Fl. 25: 159 (1910)	Threatened	Americas
Malpighioideae	Malpighieae	Malpighia	Malpighia subpilosa F.K.Mey.	Phanerog. Monogr. 23: 334 (2000)	Threatened	Americas
Malpighioideae	Malpighieae	Malpighia	Malpighia tomentosa Pav. ex Moric.	Pl. Nouv. Amér.: 111 (1841)	Not Threatened	Americas
Malpighioideae	Malpighieae	Malpighia	Malpighia torulosa F.K.Mey.	Phanerog. Monogr. 23: 331 (2000)	Threatened	Americas
Malpighioideae	Malpighieae	Malpighia	Malpighia tunensis F.K.Mey.	Phanerog. Monogr. 23: 357 (2000)	Threatened	Americas
Malpighioideae	Malpighieae	Malpighia	Malpighia urens L.	Sp. Pl.: 426 (1753)	Not Threatened	Americas
Malpighioideae	Malpighieae	Malpighia	Malpighia variifolia Turcz.	Bull. Soc. Imp. Naturalistes Moscou 36(I): 581 (1863)	Threatened	Americas
Malpighioideae	Malpighieae	Malpighia	Malpighia velutina Ekman & Urb.	Ark. Bot. 20A(15): 41 (1926)	Threatened	Americas
Malpighioideae	Malpighieae	Malpighia	Malpighia verrucifolia A.Pool	Novon 31(1): 239. 2023.	Data Deficient	Americas
Malpighioideae	Malpighieae	Malpighia	Malpighia verruculosa W.R.Anderson	Contr. Univ. Michigan Herb. 16: 99 (1987)	Not Threatened	Americas
Malpighioideae	Malpighieae	Malpighia	Malpighia vertientensis F.K.Mey.	Phanerog. Monogr. 23: 441 (2000)	Threatened	Americas
Malpighioideae	Malpighieae	Malpighia	Malpighia watsonii Rose	Contr. U.S. Natl. Herb. 1: 310 (1895)	Not Threatened	Americas
Malpighioideae	Malpighieae	Malpighia	Malpighia wendtii W.R.Anderson	Contr. Univ. Michigan Herb. 16: 100 (1987)	Threatened	Americas
Malpighioideae	Malpighieae	Malpighia	Malpighia wilburiorum W.R.Anderson	Contr. Univ. Michigan Herb. 16: 103 (1987)	Threatened	Americas
Malpighioideae	Malpighieae	Malpighia	Malpighia woodburyana Vivaldi	Brittonia 45: 130 (1993)	Threatened	Americas
Malpighioideae	Malpighieae	Malpighia	Malpighia wrightiana Acuña & Roíg	Revista Soc. Cub. Bot. 10: 58 (1953)	Threatened	Americas
Malpighioideae	Malpighieae	Malpighia	Malpighia yucatanaea F.K.Mey.	Phanerog. Monogr. 23: 225 (2000)	Threatened	Americas
Malpighioideae	Malpighieae	Mascagnia	Mascagnia adamsii W.R.Anderson & C.Davis	Mem. New York Bot. Gard. 108: 199 (2013)	Data Deficient	Americas
Malpighioideae	Malpighieae	Mascagnia	Mascagnia aequatorialis W.R.Anderson & C.Davis	Contr. Univ. Michigan Herb. 24: 35 (2005)	Threatened	Americas
Malpighioideae	Malpighieae	Mascagnia	Mascagnia affinis W.R.Anderson & C.Davis	Contr. Univ. Michigan Herb. 24: 37 (2005)	Not Threatened	Americas
Malpighioideae	Malpighieae	Mascagnia	Mascagnia allopterys (Moris) W.R.Anderson	Contr. Univ. Michigan Herb. 25: 100 (2007)	Not Threatened	Americas
Malpighioideae	Malpighieae	Mascagnia	Mascagnia almedae W.R.Anderson	Contr. Univ. Michigan Herb. 25: 101 (2007)	Threatened	Americas
Malpighioideae	Malpighieae	Mascagnia	Mascagnia aptera W.R.Anderson	Contr. Univ. Michigan Herb. 14: 17 (1980)	Threatened	Americas
Malpighioideae	Malpighieae	Mascagnia	Mascagnia arenicola C.E.Anderson	Brittonia 53: 406 (2001)	Not Threatened	Americas
Malpighioideae	Malpighieae	Mascagnia	Mascagnia australis C.E.Anderson	Brittonia 53: 408 (2001)	Not Threatened	Americas
Malpighioideae	Malpighieae	Mascagnia	Mascagnia bierosa (Moric. ex A.Juss.) W.R.Anderson	Contr. Univ. Michigan Herb. 25: 102 (2007)	Not Threatened	Americas
Malpighioideae	Malpighieae	Mascagnia	Mascagnia boliviana C.E.Anderson	Brittonia 53: 409 (2001)	Threatened	Americas
Malpighioideae	Malpighieae	Mascagnia	Mascagnia brevifolia Griseb.	Abh. Königl. Ges. Wiss. Göttingen 24: 67 (1879)	Not Threatened	Americas
Malpighioideae	Malpighieae	Mascagnia	Mascagnia brittonii Small	N. Amer. Fl. 25: 120 (1910)	Threatened	Americas
Malpighioideae	Malpighieae	Mascagnia	Mascagnia buchii Urb. & Nied.	Symb. Antill. 2: 452 (1901)	Threatened	Americas
Malpighioideae	Malpighieae	Mascagnia	Mascagnia conformis W.R.Anderson	Contr. Univ. Michigan Herb. 25: 104 (2007)	Not Threatened	Americas
Malpighioideae	Malpighieae	Mascagnia	Mascagnia cordifolia (A.Juss.) Griseb.	Fl. Bras. 12(1): 95 (1858)	Not Threatened	Americas
Malpighioideae	Malpighieae	Mascagnia	Mascagnia corymbosa W.R.Anderson	Acta Bot. Mex. 109: 40 (2014)	Threatened	Americas
Malpighioideae	Malpighieae	Mascagnia	Mascagnia cynanchifolia Griseb.	Fl. Bras. 12(1): 95 (1858)	Not Threatened	Americas
Malpighioideae	Malpighieae	Mascagnia	Mascagnia dissimilis C.V.Morton & Moldenke	Phytologia 1: 19 (1933)	Not Threatened	Americas
Malpighioideae	Malpighieae	Mascagnia	Mascagnia divaricata (Kunth) Nied.	Nat. Pflanzenfam. 3(4): 55 (1890)	Not Threatened	Americas
Malpighioideae	Malpighieae	Mascagnia	Mascagnia eggersiana (Nied.) W.R.Anderson	Mem. New York Bot. Gard. 32: 224 (1981)	Not Threatened	Americas
Malpighioideae	Malpighieae	Mascagnia	Mascagnia glabrata W.R.Anderson & C.Davis	Contr. Univ. Michigan Herb. 24: 43 (2005)	Not Threatened	Americas
Malpighioideae	Malpighieae	Mascagnia	Mascagnia haenkeana W.R.Anderson	Contr. Univ. Michigan Herb. 21: 73 (1997)	Threatened	Americas
Malpighioideae	Malpighieae	Mascagnia	Mascagnia leonii W.R.Anderson	Contr. Univ. Michigan Herb. 19: 381 (1993)	Threatened	Americas
Malpighioideae	Malpighieae	Mascagnia	Mascagnia lilacina (S.Watson) Nied.	Nat. Pflanzenfam. 3(4): 50 (1890)	Threatened	Americas
Malpighioideae	Malpighieae	Mascagnia	Mascagnia loretensis C.V.Morton	Proc. Biol. Soc. Washington 45: 49 (1932)	Not Threatened	Americas
Malpighioideae	Malpighieae	Mascagnia	Mascagnia lucida (Kunth) W.R.Anderson & C.Davis	Mem. New York Bot. Gard. 108: 200 (2013)	Threatened	Americas
Malpighioideae	Malpighieae	Mascagnia	Mascagnia lugoi W.R.Anderson	Contr. Univ. Michigan Herb. 21: 74 (1997)	Not Threatened	Americas
Malpighioideae	Malpighieae	Mascagnia	Mascagnia macradena (DC.) Nied.	Arbeiten Bot. Inst. Königl. Lyceums Hosianum Braunsberg 3: 9 (1908)	Not Threatened	Americas
Malpighioideae	Malpighieae	Mascagnia	Mascagnia microcarpa (Sandwith) W.R.Anderson	Mem. New York Bot. Gard. 32: 220 (1981)	Threatened	Americas
Malpighioideae	Malpighieae	Mascagnia	Mascagnia nana (Nied.) P.A.González	Fl. Rep. Cuba, Ser. A. Pl. Vasc., 24: 112 (2019)	Threatened	Americas
Malpighioideae	Malpighieae	Mascagnia	Mascagnia ovatifolia (Kunth) Griseb.	Fl. Brit. W. I.: 121 (1859)	Not Threatened	Americas
Malpighioideae	Malpighieae	Mascagnia	Mascagnia paniculata (Mill.) W.R.Anderson & C.Davis	Mem. New York Bot. Gard. 108: 201 (2013)	Data Deficient	Americas
Malpighioideae	Malpighieae	Mascagnia	Mascagnia peruviana Cuatrec.	Brittonia 11: 169 (1959)	Threatened	Americas
Malpighioideae	Malpighieae	Mascagnia	Mascagnia pittieri C.V.Morton	Proc. Biol. Soc. Washington 45: 50 (1932)	Not Threatened	Americas
Malpighioideae	Malpighieae	Mascagnia	Mascagnia polybotrya (A.Juss.) Nied.	Nat. Pflanzenfam. 3(4): 55 (1890)	Not Threatened	Americas
Malpighioideae	Malpighieae	Mascagnia	Mascagnia riedeliana (Regel) W.R.Anderson	Contr. Univ. Michigan Herb. 14: 21 (1980)	Not Threatened	Americas
Malpighioideae	Malpighieae	Mascagnia	Mascagnia riparia C.E.Anderson	Brittonia 53: 410 (2001)	Threatened	Americas
Malpighioideae	Malpighieae	Mascagnia	Mascagnia schunkei W.R.Anderson	Mem. New York Bot. Gard. 32: 222 (1981)	Not Threatened	Americas
Malpighioideae	Malpighieae	Mascagnia	Mascagnia seleriana Loes.	Bull. Herb. Boissier 2: 543 (1894)	Threatened	Americas
Malpighioideae	Malpighieae	Mascagnia	Mascagnia sepium (A.Juss.) Griseb.	Fl. Bras. 12(1): 96 (1858)	Not Threatened	Americas
Malpighioideae	Malpighieae	Mascagnia	Mascagnia spicigera (Turcz.) Nied.	Pflanzenr., IV, 141: 124 (1928)	Threatened	Americas
Malpighioideae	Malpighieae	Mascagnia	Mascagnia strigulosa (Rusby) Nied.	Pflanzenr., IV, 141: 124 (1928)	Not Threatened	Americas
Malpighioideae	Malpighieae	Mascagnia	Mascagnia tenuifolia Nied.	Arbeiten Bot. Inst. Königl. Lyceums Hosianum Braunsberg 3: 10 (1908)	Not Threatened	Americas
Malpighioideae	Malpighieae	Mascagnia	Mascagnia tomentosa C.E.Anderson	Brittonia 53: 411 (2001)	Not Threatened	Americas
Malpighioideae	Malpighieae	Mascagnia	Mascagnia tucuruensis C.E.Anderson	Brittonia 53: 413 (2001)	Threatened	Americas
Malpighioideae	Malpighieae	Mascagnia	Mascagnia vacciniifolia Nied.	Arbeiten Bot. Inst. Königl. Lyceums Hosianum Braunsberg 3: 11 (1908)	Not Threatened	Americas
Malpighioideae	Malpighieae	Mascagnia	Mascagnia velutina C.E.Anderson	Brittonia 53: 414 (2001)	Threatened	Americas
Malpighioideae	Malpighieae	Mascagnia	Mascagnia violacea (Triana & Planch.) Nied.	Arbeiten Bot. Inst. Königl. Lyceums Hosianum Braunsberg 3: 14 (1908)	Not Threatened	Americas
Malpighioideae	Malpighieae	Microsteira	Microsteira ambongensis Arènes	Mém. Mus. Natl. Hist. Nat. 21: 24 (1945)	Threatened	Africa
Malpighioideae	Malpighieae	Microsteira	Microsteira ambovombensis Arènes	Mém. Mus. Natl. Hist. Nat. 21: 27 (1945)	Threatened	Africa
Malpighioideae	Malpighieae	Microsteira	Microsteira ampihamensis Arènes	Mém. Mus. Natl. Hist. Nat. 21: 28 (1945)	Threatened	Africa
Malpighioideae	Malpighieae	Microsteira	Microsteira axillaris (Baker) Nied.	Verzeichnis Vorl. Akad. Braunsberg Sommer: 3 (1924)	Threatened	Africa
Malpighioideae	Malpighieae	Microsteira	Microsteira besomatensis Arènes	Mém. Mus. Natl. Hist. Nat. 21: 14 (1945)	Threatened	Africa
Malpighioideae	Malpighieae	Microsteira	Microsteira brickavillensis Arènes	Mém. Mus. Natl. Hist. Nat. 21: 40 (1945)	Threatened	Africa
Malpighioideae	Malpighieae	Microsteira	Microsteira chorigyna (Baill.) Dubard & Dop	Rev. Gén. Bot. 20: 405 (1908)	Threatened	Africa
Malpighioideae	Malpighieae	Microsteira	Microsteira curtisii Baker	J. Linn. Soc., Bot. 20: 111 (1883)	Threatened	Africa
Malpighioideae	Malpighieae	Microsteira	Microsteira decaryi Arènes	Mém. Mus. Natl. Hist. Nat. 21: 16 (1945)	Threatened	Africa
Malpighioideae	Malpighieae	Microsteira	Microsteira diotostigma (Baill.) Dubard & Dop	Rev. Gén. Bot. 20: 405 (1908)	Threatened	Africa
Malpighioideae	Malpighieae	Microsteira	Microsteira eriophylla Arènes	Mém. Mus. Natl. Hist. Nat. 21: 21 (1945)	Threatened	Africa
Malpighioideae	Malpighieae	Microsteira	Microsteira firingalavae Arènes	Mém. Mus. Natl. Hist. Nat. 21: 38 (1945)	Threatened	Africa
Malpighioideae	Malpighieae	Microsteira	Microsteira floribunda (O.Hoffm.) Nied.	Verzeichnis Vorl. Akad. Braunsberg Sommer: 3 (1924)	Threatened	Africa
Malpighioideae	Malpighieae	Microsteira	Microsteira glabrifolia Arènes	Mém. Mus. Natl. Hist. Nat. 21: 39 (1945)	Threatened	Africa
Malpighioideae	Malpighieae	Microsteira	Microsteira glaucifolia Arènes	Mém. Mus. Natl. Hist. Nat. 21: 34 (1945)	Threatened	Africa
Malpighioideae	Malpighieae	Microsteira	Microsteira gracilis Dubard & Dop	Rev. Gén. Bot. 20: 406 (1908)	Threatened	Africa
Malpighioideae	Malpighieae	Microsteira	Microsteira grandiflora Arènes	Mém. Mus. Natl. Hist. Nat. 21: 27 (1945)	Threatened	Africa
Malpighioideae	Malpighieae	Microsteira	Microsteira humbertii Arènes	Mém. Mus. Natl. Hist. Nat. 21: 35 (1945)	Threatened	Africa
Malpighioideae	Malpighieae	Microsteira	Microsteira ivohibensis Arènes	Mém. Mus. Natl. Hist. Nat. 21: 26 (1945)	Threatened	Africa
Malpighioideae	Malpighieae	Microsteira	Microsteira macrophylla Arènes	Mém. Mus. Natl. Hist. Nat. 21: 29 (1945)	Threatened	Africa
Malpighioideae	Malpighieae	Microsteira	Microsteira microcarpa Arènes	Mém. Mus. Natl. Hist. Nat. 21: 31 (1945)	Threatened	Africa
Malpighioideae	Malpighieae	Microsteira	Microsteira paniculata Arènes	Mém. Mus. Natl. Hist. Nat. 21: 22 (1945)	Threatened	Africa
Malpighioideae	Malpighieae	Microsteira	Microsteira perrieri Arènes	Mém. Mus. Natl. Hist. Nat. 21: 17 (1945)	Threatened	Africa
Malpighioideae	Malpighieae	Microsteira	Microsteira pluriseta (Baill.) Nied.	Verzeichnis Vorl. Akad. Braunsberg Sommer: 3 (1924)	Threatened	Africa
Malpighioideae	Malpighieae	Microsteira	Microsteira radamae Arènes	Mém. Mus. Natl. Hist. Nat. 21: 30 (1945)	Threatened	Africa
Malpighioideae	Malpighieae	Microsteira	Microsteira sclerophylla Arènes	Mém. Mus. Natl. Hist. Nat. 21: 23 (1945)	Threatened	Africa
Malpighioideae	Malpighieae	Microsteira	Microsteira tulearensis Arènes	Mém. Mus. Natl. Hist. Nat. 21: 15 (1945)	Threatened	Africa
Malpighioideae	Malpighieae	Rhynchophora	Rhynchophora humbertii Arènes	Notul. Syst. (Paris) 12: 127 (1946)	Threatened	Africa
Malpighioideae	Malpighieae	Rhynchophora	Rhynchophora phillipsonii W.R.Anderson	Contr. Univ. Michigan Herb. 23: 54 (2001)	Threatened	Africa
Malpighioideae	Malpighieae	Triaspis	Triaspis bicuarensis R.F.Almeida & Goyder	Nordic J. Bot. 2024: e04336 (2024)	Threatened	Africa
Malpighioideae	Malpighieae	Triaspis	Triaspis canescens Engl.	Bot. Jahrb. Syst. 36: 249 (1905)	Not Threatened	Africa
Malpighioideae	Malpighieae	Triaspis	Triaspis dumeticola Launert	Bol. Soc. Brot., sér. 2, 35: 29 (1961)	Not Threatened	Africa
Malpighioideae	Malpighieae	Triaspis	Triaspis emarginata De Wild.	Bull. Jard. Bot. État Bruxelles 5: 59 (1915)	Not Threatened	Africa
Malpighioideae	Malpighieae	Triaspis	Triaspis glaucophylla Engl.	Bot. Jahrb. Syst. 36: 248 (1905)	Not Threatened	Africa
Malpighioideae	Malpighieae	Triaspis	Triaspis hypericoides Burch.	Trav. S. Africa 2: 280 (1824)	Not Threatened	Africa
Malpighioideae	Malpighieae	Triaspis	Triaspis lateriflora Oliv.	Fl. Trop. Afr. 1: 281 (1868)	Not Threatened	Africa
Malpighioideae	Malpighieae	Triaspis	Triaspis letestuana Launert	Bol. Soc. Brot., sér. 2.A, 46: 386 (1972 publ. 1973)	Threatened	Africa
Malpighioideae	Malpighieae	Triaspis	Triaspis macropteron Welw. ex Oliv.	Fl. Trop. Afr. 1: 281 (1868)	Not Threatened	Africa
Malpighioideae	Malpighieae	Triaspis	Triaspis massaiensis Engl.	Veg. Erde 9(III 1): 827 (1915)	Not Threatened	Africa
Malpighioideae	Malpighieae	Triaspis	Triaspis mooreana Exell & Mendonça	Carta Fitogeogr. Angola: 56 (1939)	Not Threatened	Africa
Malpighioideae	Malpighieae	Triaspis	Triaspis mozambica A.Juss.	Ann. Sci. Nat., Bot., sér. 2, 13: 268 (1840)	Not Threatened	Africa
Malpighioideae	Malpighieae	Triaspis	Triaspis nelsonii Oliv.	Hooker's Icon. Pl. 15: t. 1418 (1883)	Not Threatened	Africa
Malpighioideae	Malpighieae	Triaspis	Triaspis niedenzuiana Engl.	Bot. Jahrb. Syst. 36: 247 (1905)	Not Threatened	Africa
Malpighioideae	Malpighieae	Triaspis	Triaspis odorata (Willd.) A.Juss.	Icon. Sel. Pl. 3: 21 (1838)	Not Threatened	Africa
Malpighioideae	Malpighieae	Triaspis	Triaspis sapinii De Wild.	Bull. Jard. Bot. État Bruxelles 5: 60 (1915)	Threatened	Africa
Malpighioideae	Malpighieae	Triaspis	Triaspis schliebenii Ernst	Notizbl. Bot. Gart. Berlin-Dahlem 12: 709 (1935)	Threatened	Africa
Malpighioideae	Malpighieae	Triaspis	Triaspis stipulata Oliv.	Fl. Trop. Afr. 1: 281 (1868)	Not Threatened	Africa
Malpighioideae	Malpighieae	Triaspis	Triaspis suffulta Launert	Bol. Soc. Brot., sér. 2, 35: 30 (1961)	Threatened	Africa
Malpighioideae	Mcvaughieae	Burdachia	Burdachia duckei Steyerm.	Fieldiana, Bot. 28: 283 (1952)	Threatened	Americas
Malpighioideae	Mcvaughieae	Burdachia	Burdachia glandifera (Gleason) R.F.Almeida & M.Pell.	This study	Data Deficient	Americas
Malpighioideae	Mcvaughieae	Burdachia	Burdachia loretoënsis (W.R.Anderson) R.F.Almeida & M.Pell.	This study	Data Deficient	Americas
Malpighioideae	Mcvaughieae	Burdachia	Burdachia prismatocarpa Mart. ex A.Juss.	Malpigh. Syn.: 55 (1840)	Not Threatened	Americas
Malpighioideae	Mcvaughieae	Burdachia	Burdachia sphaerocarpa A.Juss.	Malpigh. Syn.: 55 (1840)	Not Threatened	Americas
Malpighioideae	Mcvaughieae	Burdachia	Burdachia williamsii Steyerm.	Fieldiana, Bot. 28: 285 (1952)	Not Threatened	Americas
Malpighioideae	Mcvaughieae	Glandonia	Glandonia macrocarpa Griseb.	Fl. Bras. 12(1): 23 (1858)	Not Threatened	Americas
Malpighioideae	Mcvaughieae	Glandonia	Glandonia prancei W.R.Anderson	Mem. New York Bot. Gard. 32: 147 (1981)	Threatened	Americas
Malpighioideae	Mcvaughieae	Glandonia	Glandonia williamsii Steyerm.	Fieldiana, Bot. 28: 288 (1952)	Not Threatened	Americas
Malpighioideae	Mcvaughieae	Mcvaughia	Mcvaughia bahiana W.R.Anderson	Taxon 28: 159 (1979)	Threatened	Americas
Malpighioideae	Mcvaughieae	Mcvaughia	Mcvaughia piauhiensis R.F.Almeida & Guesdon	PhytoKeys 117: 59 (2019)	Threatened	Americas
Malpighioideae	Mcvaughieae	Mcvaughia	Mcvaughia sergipana Amorim & R.F.Almeida	Syst. Bot. 40: 534 (2015)	Threatened	Americas
Malpighioideae	Ptilochaeteae	Dinemandra	Dinemandra ericoides A.Juss.	Ann. Sci. Nat., Bot., sér. 2, 13: 255 (1840)	Not Threatened	Americas
Malpighioideae	Ptilochaeteae	Dinemandra	Dinemandra gayana (A.Juss.) R.F.Almeida & M.Pell.	This study	Not Threatened	Americas
Malpighioideae	Ptilochaeteae	Lasiocarpus	Lasiocarpus andersoniorum L.M.Cardona, P.Carrillo & Sosa	Syst. Bot. 46: 364 (2021)	Data Deficient	Americas
Malpighioideae	Ptilochaeteae	Lasiocarpus	Lasiocarpus ferrugineus Gentry	Brittonia 6: 318 (1948)	Not Threatened	Americas
Malpighioideae	Ptilochaeteae	Lasiocarpus	Lasiocarpus ovalifolius Nied.	Arbeiten Bot. Inst. Königl. Lyceums Hosianum Braunsberg 5: 5 (1914)	Threatened	Americas
Malpighioideae	Ptilochaeteae	Lasiocarpus	Lasiocarpus salicifolius Liebm.	Vidensk. Meddel. Naturhist. Foren. Kjøbenhavn 1853: 90 (1854)	Not Threatened	Americas
Malpighioideae	Ptilochaeteae	Ptilochaeta	Ptilochaeta bahiensis Turcz.	Bull. Soc. Imp. Naturalistes Moscou 16: 52 (1843)	Not Threatened	Americas
Malpighioideae	Ptilochaeteae	Ptilochaeta	Ptilochaeta glabra Nied.	Beibl. Bot. Jahrb. Syst. 30: 4 (1891)	Not Threatened	Americas
Malpighioideae	Ptilochaeteae	Ptilochaeta	Ptilochaeta nudipes Griseb.	Abh. Königl. Ges. Wiss. Göttingen 24: 66 (1879)	Not Threatened	Americas

## Sheet: Richness
Genera	Total Species	Threatened Species	Percentage Threatened	Distribution
Acmanthera	7	4	0.571429	Americas
Acridocarpus	36	19	0.527778	Africa, Oceania
Adelphia	4	2	0.5	Americas
Alicia	2	0	0	Americas
Amorimia	15	8	0.533333	Americas
Aspicarpa	27	10	0.37037	Americas
Aspidopterys	24	10	0.416667	Asia
Banisteriopsis	65	24	0.369231	Americas
Barnebya	2	1	0.5	Americas
Blepharandra	6	1	0.166667	Americas
Brachylophon	2	1	0.5	Asia
Bronwenia	13	4	0.307692	Americas
Bunchosia	93	46	0.494624	Americas
Burdachia	6	1	0.166667	Americas
Byrsonima	164	49	0.29878	Americas
Calcicola	2	0	0	Americas
Callaeum	11	5	0.454545	Americas
Camarea	8	3	0.375	Americas
Carolus	8	5	0.625	Americas
Caucanthus	2	0	0	Africa
Chlorohiptage	1	1	1	Asia
Christianella	5	2	0.4	Americas
Coleostachys	1	0	0	Americas
Cottsia	4	1	0.25	Americas
Diacidia	11	7	0.636364	Americas
Diaspis	1	0	0	Africa
Dicella	7	1	0.142857	Americas
Digoniopterys	1	1	1	Africa
Dinemandra	2	0	0	Americas
Diplopterys	31	11	0.354839	Americas
Echinopterys	2	1	0.5	Americas
Ectopopterys	1	0	0	Americas
Excentradenia	4	2	0.5	Americas
Flabellaria	1	0	0	Africa
Flabellariopsis	1	0	0	Africa
Galphimia	26	13	0.5	Americas
Glandonia	3	1	0.333333	Americas
Glicophyllum	28	4	0.142857	Americas
Heladena	2	1	0.5	Americas
Heteropterys	166	75	0.451807	Americas, Africa
Hiptage	47	39	0.829787	Asia, Oceania
Hiraea	81	43	0.530864	Americas
Janusia	2	1	0.5	Americas
Jubelina	6	1	0.166667	Americas
Lasiocarpus	4	1	0.25	Americas
Lophopterys	7	2	0.285714	Americas
Madagasikaria	1	1	1	Africa
Malpighia	110	85	0.772727	Americas
Malpighiodes	4	1	0.25	Americas
Mamedea	6	1	0.166667	Americas
Mascagnia	48	19	0.395833	Americas
Mcvaughia	3	3	1	Americas
Mezia	15	7	0.466667	Americas
Microsteira	27	27	1	Africa
Mionandra	4	1	0.25	Americas
Niedenzuella	18	3	0.166667	Americas
Peixotoa	29	18	0.62069	Americas
Philgamia	4	4	1	Africa
Psychopterys	9	5	0.555556	Americas
Pterandra	15	11	0.733333	Americas
Ptilochaeta	3	0	0	Americas
Rhynchophora	2	2	1	Africa
Schwannia	14	7	0.5	Americas
Spachea	11	5	0.454545	Americas
Sphedamnocarpus	10	9	0.9	Africa
Stigmaphyllon	119	60	0.504202	Americas, Africa, Asia, Oceania
Tetrapterys	56	18	0.321429	Americas
Thryallis	5	1	0.2	Americas
Triaspis	19	4	0.210526	Africa
Tricomaria	1	0	0	Americas
Tristellateia	21	19	0.904762	Africa, Asia, Oceania
Verrucularina	2	1	0.5	Americas
