# Supplementary material for: ﻿A new classification system and taxonomic synopsis for Malpighiaceae (Malpighiales, Rosids) based on molecular phylogenetics, morphology, palynology, and chemistry
Source: PhytoKeys. 2024 May 22;242:69–138. doi: 10.3897/phytokeys.242.117469 (PMC11137374; doi:10.3897/phytokeys.242.117469)
Supplement: Supplementary material 2 — Morphological matrix including 31 scored and coded characters used in the phylogenetic optimization [file phytokeys-242-069_article-117469__-s002.xlsx]

## Sheet: Planilha1
Acmanthera_latifolia
Acridocarpus_adenophorus
Acridocarpus_excelsus
Adelphia_hiraea
Alicia_anisopetala
Amorimia_amazonica
Amorimia_rigida
Aspicarpa_albida
Aspicarpa_cynanchoides
Aspicarpa_hirtella
Aspidopterys_sp
Aspidopterys_tomentosa
Banisteriopsis_angustifolia
Banisteriopsis_muricata
Barnebya_dispar
Bergia_pedicellaris
Bergia_texana
Blepharandra_heteropetala
Blepharandra_hypoleuca
Brachylophon_curtisii
Bronwenia_cornifolia
Bronwenia_ferruginea
Bunchosia_glandulifera
Bunchosia_glandulosa
Burdachia_sphaerocarpa
Byrsonima_coccolobifolia
Byrsonima_crassifolia
Calcicola_parvifolia
Callaeum_nicaraguense
Callaeum_psilophyllum
Camarea_axillaris
Carolus_chasei
Carolus_chlorocarpus
Caucanthus_auriculatus1
Caucanthus_auriculatus2
Chlorohiptage_vietnamensis
Christianella_multiglandulosa
Christianella_surinamensis
Coleostachys_genipifolia
Cottsia_californica
Cottsia_linearis
Diacidia_ferruginea
Diacidia_galphimioides
Diaspis_albida1
Diaspis_albida2
Dicella_bracteosa
Dicella_macroptera
Digoniopterys_microphylla
Dinemandra_ericoides
Dinemandra_gayana
Diplopterys_lutea
Diplopterys_pubipetala
Echinopterys_eglandulosa
Ectopopterys_soejartoi
Elatine_minima
Elatine_triandra
Excentradenia_propinqua
Flabellaria_paniculata
Flabellariopsis_acuminata
Galphimia_brasiliensis
Galphimia_gracilis
Glandonia_macrocarpa
Glicophyllum_ambiguum
Glicophyllum_microphyllum
Heladena_echinata
Heladena_multiflora
Heteropterys_byrsonimifolia
Heteropterys_leschenaultiana
Hiptage_benghalensis
Hiptage_candicans
Hiraea_fagifolia
Hiraea_wiedeana
Janusia_guaranitica
Janusia_linearifolia
Jubelina_riparia
Jubelina_rosea
Lasiocarpus_salicifolius
Lasiocarpus_sp
Lophanthera_correae
Lophanthera_elegans
Lophanthera_hammelii
Lophanthera_lactescens
Lophanthera_longifolia
Lophopterys_floribunda
Lophopterys_inpana
Madagasikaria_andersonii
Malpighia_coccigera
Malpighia_glabra
Malpighiodes_bracteosa
Mamedea_harleyi
Mamedea_pulchella
Mascagnia_brevifolia
Mascagnia_divaricata
Mcvaughia_bahiana
Mezia_araujoi
Mezia_includens
Microsteira_ambovombensis
Microsteira_diotostigma
Mionandra_argentea
Mionandra_camareoides
Niedenzuella_acutifolia
Niedenzuella_sericea
Peixotoa_glabra
Peixotoa_parviflora
Philgamia_glabrifolia
Philgamia_hibbertioides
Psychopterys_dipholiphylla
Pterandra_arborea
Ptilochaeta_bahiensis
Ptilochaeta_nudipes
Rhynchophora_humbertii
Rhynchophora_phillipsonii
Schwannia_janusioides
Schwannia_mediterranea
Sphedamnocarpus_galphimiifolius
Sphedamnocarpus_pruriens
Stigmaphyllon_intermedium
Stigmaphyllon_paralias
Tetrapterys_phlomoides
Tetrapterys_tinifolia
Thryallis_latifolia
Thryallis_longifolia
Triaspis_hypericoides
Triaspis_macropteron
Tricomaria_usillo
Tristellateia_africana
Tristellateia_madagascariensis
Verrucularina_glaucophylla

## Sheet: Planilha2
	Posterior petal, glands, presence: (0) eglandular, (1) glandular;	Androecium, homogeneity: (0) homomorphic, (1) heteromorphic;	Stamen, anther, filament insertion: (0) dorsifixed, (1) basifixed;	Gynoecium, styles, apex, shape: (0) subulate, (1) truncate, capitate, uncinate, expanded;	Seeds, testa, ornamentation: (0) perforate to rugose, (1) smooth;	Seeds, dispersion: (0) free, (1) inside fruits ;	Gynoecium, stigma, type: (0) capitate or crateriform, (1) punctiform;	Fruits, type: (0) capsule, (1) mericarp, (2) drupe, (3) nut;	Leaves, phyllotaxis: (0) opposite, (1) alternate;	Leaves, venation, type: (0) brochidodromous, (1) camptodromous	Gynoecium, carpels, connation: (0) connate, (1) free	Leaves, glands: (0) absent, (1) present	Inflorescences, bracteoles, glands: (0) absent, (1) present	Inflorescences, bracts, glands: (0) absent, (1) present	Flower, petals, shape 3D: (0) plane, (1) cucculate	Gynoecium, styles, position in fruit: (0) erect, (1) reflexed	Inflorescence, main axis, posture: (0) erect, (1) deflexed	Inflorescence, cincinni, flower number: (0) 1-flowered cincinni, (1) 2-flowered cincinni only, (2) 2-7-flowered cincinni	Leaves, leaf blade, margin, shape when young: (0) plane, (1) revolute	Inflorescences, cincinni, number (0) more than 4 1-flowered cincinni, (1) 4 1-flowered cincinni	Stipules, size and presence: (0) conspicuous, (1) inconspicuous, (2) absent	Petals, pubescence: (0) glabrous, (1) densely pubescent	Stipules, position: (0) interpetiolar, (1) epipetiolar	Leaves, leaf blades, apex, glands: (0) absent, (1) present	Gynoecium, stigma, position: (0) apical, (1) lateral	Gynoecium, styles, number: (0) 3 styles, (1) 2-styles, (2) 1 style	Fruits, mericarps, wings, number: (0) 0, (1) 1, (2) 2, (3) 3, (4) 4	Inflorescence, type: (0) thyrse, (1) corymb, (2) umbel	Androecium, stamens, number, fertile: (0) 10, (1) 2-6	Pollen grains, apertures, position: (0) zono (1) panto	Androecium, stamens, connectives, glands, size: (0) minute, (1) proeminent, (2) absent
Bergia_pedicellaris	0	0	0	1	0	0	1	0	0	0	0	1	0	0	0	0	0	0	0	1	1	0	-	0	0	0	-	2	1	0	2
Bergia_texana	0	0	0	1	0	0	1	0	0	0	0	1	0	0	0	0	0	0	0	1	1	0	-	0	0	0	-	2	1	0	2
Elatine_minima	0	0	0	1	0	0	1	0	0	0	0	1	0	0	0	0	0	0	0	1	1	0	-	0	0	0	-	2	1	0	2
Elatine_triandra	0	0	0	1	0	0	1	0	0	0	0	1	0	0	0	0	0	0	0	1	1	0	-	0	0	0	-	2	1	0	2
Lophanthera_hammelii	0	0	1	0	1	1	0	1	0	0	0	1	1	0	0	0	1	0	0	0	0	0	0	0	0	0	0	0	0	0	1
Lophanthera_correae	0	0	1	0	1	1	0	1	0	0	0	1	1	0	0	0	1	0	0	0	0	0	0	0	0	0	0	0	0	0	1
Lophanthera_elegans	0	0	1	0	1	1	0	1	0	0	0	1	1	0	0	0	1	0	0	0	0	0	0	0	0	0	0	0	0	0	1
Lophanthera_lactescens	0	0	1	0	1	1	0	1	0	0	0	1	1	0	0	0	1	0	0	0	0	0	0	0	0	0	0	0	0	0	1
Lophanthera_longifolia	0	0	1	0	1	1	0	1	0	0	0	1	1	0	0	0	1	0	0	0	0	0	0	0	0	0	0	0	0	0	1
Verrucularina_glaucophylla	0	0	1	0	1	1	0	1	0	0	0	0	1	0	0	0	0	0	0	0	0	0	0	0	0	0	0	0	0	0	1
Galphimia_gracilis	0	0	1	0	1	1	0	1	0	0	0	1	1	0	0	0	0	0	0	0	0	0	0	0	0	0	0	0	0	0	1
Galphimia_glauca	0	0	1	0	1	1	0	1	0	0	0	1	1	0	0	0	0	0	0	0	0	0	0	0	0	0	0	0	0	0	1
Coleostachys_genipifolia	0	0	1	0	1	1	0	1	0	1	1	1	0	0	0	0	0	0	0	0	0	0	0	0	0	0	0	0	0	0	1
Acmanthera_latifolia	0	0	1	0	1	1	0	1	0	1	1	1	0	0	0	0	0	0	0	0	0	0	0	0	0	0	0	0	0	0	1
Pterandra_arborea	0	0	1	0	1	1	0	1	0	1	1	1	0	0	0	0	0	0	0	0	0	0	0	0	0	0	0	0	0	0	1
Diacidia_ferruginea	0	0	1	0	1	1	0	1	0	0	0	0	0	0	1	0	0	0	0	0	0	0	0	0	0	0	0	0	0	0	1
Diacidia_galphimioides	0	0	1	0	1	1	0	1	0	0	0	0	0	0	1	0	0	0	0	0	0	0	0	0	0	0	0	0	0	0	1
Blepharandra_heteropetala	0	0	1	0	1	1	0	1	0	0	0	0	0	0	1	0	0	0	0	0	0	0	0	0	0	0	0	0	0	0	1
Blepharandra_hypoleuca	0	0	1	0	1	1	0	1	0	0	0	0	0	0	1	0	0	0	0	0	0	0	0	0	0	0	0	0	0	0	1
Byrsonima_coccolobifolia	0	0	1	0	1	1	0	2	0	0	0	0	0	0	1	0	0	0	0	0	0	0	0	0	0	0	-	0	0	0	1
Byrsonima_crassifolia	0	0	1	0	1	1	0	2	0	0	0	0	0	0	1	0	0	1	0	0	0	0	0	0	0	0	-	0	0	0	1
Brachylophon_curtisii	0	1	1	1	1	1	1	1	1	0	0	1	0	1	0	1	1	0	0	0	2	0	0	0	0	1	1	0	0	0	2
Acridocarpus_adenophorus	0	1	1	1	1	1	1	1	1	0	0	1	0	1	0	1	1	0	0	0	2	0	0	0	0	1	1	0	0	0	2
Acridocarpus_excelsus	0	1	1	1	1	1	1	1	1	0	0	1	0	1	0	1	1	0	0	0	2	0	0	0	0	1	1	0	0	0	2
Mcvaughia_bahiana	1	1	1	1	1	1	1	2	0	0	0	1	1	0	1	0	0	2	0	0	0	0	0	0	0	0	-	0	1	0	0
Burdachia_sphaerocarpa	1	1	1	1	1	1	1	2	0	0	0	1	1	0	1	0	1	2	0	0	0	0	0	0	0	0	-	0	0	0	0
Glandonia_macrocarpa	1	1	1	1	1	1	1	2	0	0	0	1	1	0	1	0	1	2	0	0	0	0	0	0	0	0	-	0	0	0	0
Barnebya_dispar	1	1	1	1	1	1	1	1	0	0	0	1	0	0	0	0	0	1	0	0	0	0	0	0	0	0	1	0	0	0	0
Dinemagonum_gayanum	1	1	1	1	1	1	1	1	0	0	0	1	0	0	0	0	0	0	1	1	0	0	0	0	0	0	1	0	0	0	0
Dinemandra_ericoides	1	1	1	1	1	1	1	1	0	0	0	1	0	0	0	0	0	0	1	1	0	0	0	0	0	0	1	0	0	0	0
Lasiocarpus_salicifolius	0	1	1	1	1	1	1	1	0	0	0	1	0	0	0	0	0	0	1	1	0	0	0	0	0	0	-	0	0	0	0
Lasiocarpus_sp	0	1	1	1	1	1	1	1	0	0	0	1	0	0	0	0	0	0	1	1	0	0	0	0	0	0	-	0	0	0	0
Ptilochaeta_bahiensis	0	1	1	1	1	1	1	1	0	0	0	1	0	0	0	0	0	0	1	1	0	0	0	0	0	0	-	0	0	0	0
Ptilochaeta_nudipes	0	1	1	1	1	1	1	1	0	0	0	1	0	0	0	0	0	0	1	1	0	0	0	0	0	0	-	0	0	0	0
Heladena_multiflora	1	1	1	1	1	1	1	1	0	0	0	1	0	0	0	0	0	0	0	0	0	0	1	0	0	0	0	0	0	1	0
Henleophytum_echinatum	1	1	1	1	1	1	1	1	0	0	0	1	0	0	0	0	0	0	0	0	0	0	1	0	0	0	-	0	0	1	0
Tristellateia_africana	0	1	1	1	1	1	1	1	0	0	0	1	0	0	0	0	0	0	0	0	0	0	1	0	0	0	4	0	0	1	2
Tristellateia_madagascariensis	0	1	1	1	1	1	1	1	0	0	0	1	0	0	0	0	0	0	0	0	0	0	1	0	0	0	4	0	0	1	2
Echinopterys_eglandulosa	1	1	1	1	1	1	1	1	0	0	0	1	0	0	0	0	0	0	0	0	0	0	1	0	0	0	-	0	0	1	0
Thryallis_latifolia	1	1	1	1	1	1	1	1	0	0	0	1	0	0	0	0	0	0	0	0	0	0	1	0	0	0	0	0	0	1	0
Thryallis_longifolia	1	1	1	1	1	1	1	1	0	0	0	1	0	0	0	0	0	0	0	0	0	0	1	0	0	0	0	0	0	1	0
Bunchosia_glandulosa	1	1	1	1	1	1	1	2	0	0	0	1	1	0	0	0	0	0	0	0	0	0	1	0	0	0	-	0	0	1	0
Bunchosia_glandulifera	1	1	1	1	1	1	1	2	0	0	0	1	1	0	0	0	0	0	0	0	0	0	1	0	0	0	-	0	0	1	0
Lophopterys_floribunda	1	1	1	1	1	1	1	1	0	0	0	1	0	0	0	0	0	0	0	0	0	0	1	1	0	0	2	0	0	1	0
Lophopterys_inpana	1	1	1	1	1	1	1	1	0	0	0	1	0	0	0	0	0	0	0	0	0	0	1	1	0	0	2	0	0	1	0
Psychopterys_dipholiphylla	1	1	1	1	1	1	1	1	0	0	0	1	0	0	0	0	0	0	0	0	0	0	1	1	0	0	1	0	0	1	0
Adelphia_hiraea	1	1	1	1	1	1	1	1	0	0	0	1	0	0	0	0	0	0	0	0	0	0	1	1	1	0	2	0	0	1	0
Excentradenia_propinqua	1	1	1	1	1	1	1	1	0	0	0	1	0	0	0	0	0	0	0	0	0	0	1	1	1	0	2	0	0	1	0
Hiraea_smilacina	1	1	1	1	1	1	1	1	0	0	0	1	0	0	0	0	0	0	0	0	0	0	1	1	1	0	2	0	0	1	0
Hiraea_fagifolia	1	1	1	1	1	1	1	1	0	0	0	1	0	0	0	0	0	0	0	0	0	0	1	1	1	0	2	0	0	1	0
Glicophyllum_microphyllum	1	1	1	1	1	1	1	1	0	0	0	1	1	0	0	0	0	0	0	0	1	1	0	0	1	0	1/2/4	0	0	1	0
Glicophyllum_ambiguum	1	1	1	1	1	1	1	1	0	0	0	1	1	0	0	0	0	0	0	0	1	1	0	0	1	0	1/2/4	0	0	1	0
Niedenzuella_acutifolia	1	1	1	1	1	1	1	1	0	0	0	1	0	0	0	0	0	0	0	0	1	1	0	0	1	0	2/4	0	0	1	0
Niedenzuella_sericea	1	1	1	1	1	1	1	1	0	0	0	1	0	0	0	0	0	0	0	0	1	1	0	0	1	0	2/4	0	0	1	0
Tetrapterys_phlomoides	1	1	1	1	1	1	1	1	0	0	0	1	0	0	0	0	0	0	0	0	1	1	0	0	1	0	4	2	0	1	0
Tetrapterys_discolor	1	1	1	1	1	1	1	1	0	0	0	1	0	0	0	0	0	0	0	0	1	1	0	0	1	0	4	2	0	1	0
Christianella_multiglandulosa	1	1	1	1	1	1	1	1	0	0	0	1	1	0	0	0	0	0	0	0	1	1	0	0	1	0	1	0	0	1	0
Christianella_surinamensis	1	1	1	1	1	1	1	1	0	0	0	1	1	0	0	0	0	0	0	0	1	1	0	0	1	0	1	0	0	1	0
Jubelina_riparia	1	1	1	1	1	1	1	1	0	0	0	1	0	0	0	0	0	0	0	0	1	1	0	0	1	0	1	0	0	1	0
Jubelina_rosea	1	1	1	1	1	1	1	1	0	0	0	1	0	0	0	0	0	0	0	0	1	1	0	0	1	0	1	0	0	1	0
Flabellaria_paniculata	1	1	1	1	1	1	1	1	0	0	0	1	0	0	0	0	0	0	0	0	1	1	0	0	0	0	1	0	0	1	2
Malpighiodes_bracteosa	1	1	1	1	1	1	1	1	0	0	0	1	0	0	0	0	0	0	0	0	1	1	0	0	1	0	1	0	0	1	0
Mezia_araujoi	1	1	1	1	1	1	1	1	0	0	0	1	0	0	0	0	0	0	0	0	1	1	0	0	1	0	1	0	0	1	0
Mezia_includens	1	1	1	1	1	1	1	1	0	0	0	1	0	0	0	0	0	0	0	0	1	1	0	0	1	0	1	0	0	1	0
Alicia_anisopetala	1	1	1	1	1	1	1	1	0	0	0	1	0	0	0	0	0	0	0	0	1	1	0	0	1	0	1/2	0	0	1	0
Callaeum_nicaraguense	1	1	1	1	1	1	1	1	0	0	0	1	0	0	0	0	0	0	0	0	1	1	0	0	1	0	2	1	0	1	0
Callaeum_psilophyllum	1	1	1	1	1	1	1	1	0	0	0	1	0	0	0	0	0	0	0	0	1	1	0	0	1	0	2	1	0	1	0
Tricomaria_usillo	1	1	1	1	1	1	1	1	0	0	0	1	0	0	0	0	0	0	0	0	1	1	0	0	1	0	-	0	0	1	0
Dicella_bracteosa	1	1	1	1	1	1	1	3	0	0	0	1	0	0	0	0	0	0	0	0	1	1	0	0	1	0	-	0	0	1	0
Dicella_nucifera	1	1	1	1	1	1	1	3	0	0	0	1	0	0	0	0	0	0	0	0	1	1	0	0	1	0	-	0	0	1	0
Carolus_chasei	1	1	1	1	1	1	1	1	0	0	0	1	0	0	0	0	0	0	0	0	1	1	0	0	1	0	2	0	0	1	0
Carolus_chlorocarpus	1	1	1	1	1	1	1	1	0	0	0	1	0	0	0	0	0	0	0	0	1	1	0	0	1	0	2	0	0	1	0
Flabellariopsis_acuminata	0	1	1	1	1	1	1	1	0	0	0	1	0	0	0	0	0	0	0	0	1	1	0	0	0	0	2	0	0	1	2
Hiptage_benghalensis	0	1	1	1	1	1	1	1	0	0	0	1	0	0	0	0	0	0	0	0	1	1	0	0	0	1	3	0	0	1	2
Hiptage_candicans	0	1	1	1	1	1	1	1	0	0	0	1	0	0	0	0	0	0	0	0	1	1	0	0	0	1	3	0	0	1	2
Heteropterys_byrsonimifolia	1	1	1	1	1	1	1	1	0	0	0	1	0	0	0	0	0	0	0	0	1	1	0	0	1	0	1	0/1/2	0	1	0
Heteropterys_leschenaultiana	1	1	1	1	1	1	1	1	0	0	0	1	0	0	0	0	0	0	0	0	1	1	0	0	1	0	1	0/1/2	0	1	0
Ectopopterys_soejartoi	1	1	1	1	1	1	1	1	0	0	0	1	0	0	0	0	0	0	0	0	0	0	0	0	1	0	1	0	0	1	0
Amorimia_amazonica	1	1	1	1	1	1	1	1	0	0	0	1	1	0	0	0	0	0	0	0	0	1	0	0	1	0	2	0	0	1	0
Amorimia_rigida	1	1	1	1	1	1	1	1	0	0	0	1	1	0	0	0	0	0	0	0	0	1	0	0	1	0	2	0	0	1	0
Mascagnia_brevifolia	1	1	1	1	1	1	1	1	0	0	0	1	0	0	0	0	0	0	0	0	0	0	0	0	1	0	1	0	0	1	0
Mascagnia_divaricata	1	1	1	1	1	1	1	1	0	0	0	1	0	0	0	0	0	0	0	0	0	0	0	0	1	0	1	1	0	1	0
Calcicola_parvifolia	1	1	1	1	1	1	1	1	0	0	0	1	0	0	0	0	0	0	0	0	0	0	0	0	1	0	1	2	0	1	0
Malpighia_coccigera	1	1	1	1	1	1	1	2	0	0	0	1	0	0	0	0	0	0	0	0	0	0	0	0	1	0	-	2	0	1	0
Malpighia_glabra	1	1	1	1	1	1	1	2	0	0	0	1	0	0	0	0	0	0	0	0	0	0	0	0	1	0	-	2	0	1	0
Aspidopterys_sp	0	1	1	1	1	1	1	1	0	0	0	1	0	0	0	0	0	0	0	0	0	0	0	0	0	0	1	1	0	1	2
Aspidopterys_tomentosa	0	1	1	1	1	1	1	1	0	0	0	1	0	0	0	0	0	0	0	0	0	0	0	0	0	0	1	1	0	1	2
Caucanthus_auriculatus1	0	1	1	1	1	1	1	1	0	0	0	1	0	0	0	0	0	0	0	0	0	0	0	0	0	0	1	1	0	1	2
Caucanthus_auriculatus2	0	1	1	1	1	1	1	1	0	0	0	1	0	0	0	0	0	0	0	0	0	0	0	0	0	0	1	1	0	1	2
Diaspis_albida1	0	1	1	1	1	1	1	1	0	0	0	1	0	0	0	0	0	0	0	0	0	0	0	0	0	0	1	1	0	1	2
Diaspis_albida2	0	1	1	1	1	1	1	1	0	0	0	1	0	0	0	0	0	0	0	0	0	0	0	0	0	0	1	1	0	1	2
Triaspis_macropteron	0	1	1	1	?	1	1	1	0	0	0	1	0	0	0	0	0	0	0	0	0	0	0	0	0	0	1	1	0	1	2
Triaspis_hypericoides	0	1	1	1	1	1	1	1	0	0	0	1	0	0	0	0	0	0	0	0	0	0	0	0	0	0	1	1	0	1	2
Digoniopterys_microphylla	0	1	1	1	1	1	1	1	0	0	0	1	0	0	0	0	0	0	0	0	0	0	0	0	0	0	1	1	0	1	2
Microsteira_ambovombensis	0	1	1	1	1	1	1	1	0	0	0	1	0	0	0	0	0	0	0	0	0	0	0	0	0	0	3	1	0	1	2
Microsteira_diotostigma	0	1	1	1	1	1	1	1	0	0	0	1	0	0	0	0	0	0	0	0	0	0	0	0	0	0	3	1	0	1	2
Madagasikaria_andersonii	0	1	1	1	1	1	1	1	0	0	0	1	0	0	0	0	0	0	0	0	0	0	0	0	0	0	1	1	0	1	2
Rhynchophora_humbertii	0	1	1	1	1	1	1	1	0	0	0	1	0	0	0	0	0	0	0	0	0	0	0	0	0	0	3	1	0	1	2
Rhynchophora_phillipsonii	0	1	1	1	1	1	1	1	0	0	0	1	0	0	0	0	0	0	0	0	0	0	0	0	0	0	3	1	0	1	2
Bronwenia_cornifolia	1	1	1	1	1	1	1	1	0	0	0	1	0	0	0	0	0	0	0	0	0	0	0	0	0	0	1	0	0	1	1
Bronwenia_ferruginea	1	1	1	1	1	1	1	1	0	0	0	1	0	0	0	0	0	0	0	0	0	0	0	0	0	0	1	0	0	1	1
Diplopterys_lutea	1	1	1	1	1	1	1	1	0	0	0	1	0	0	0	0	0	0	0	0	0	1	0	0	0	0	1	2	0	1	1
Diplopterys_valvata	1	1	1	1	1	1	1	1	0	0	0	1	0	0	0	0	0	0	0	0	0	1	0	0	0	0	1	2	0	1	1
Stigmaphyllon_paralias	1	1	1	1	1	1	1	1	0	0	0	1	0	0	0	0	0	0	0	0	0	0	0	0	1	0	1	2	0	1	1
Stigmaphyllon_sagraeanum	1	1	1	1	1	1	1	1	0	0	0	1	0	0	0	0	0	0	0	0	0	0	0	0	1	0	1	2	0	1	1
Philgamia_glabrifolia	1	1	1	1	1	1	1	1	0	0	0	1	0	0	0	0	0	0	0	0	0	0	0	0	0	0	1	2	0	1	2
Philgamia_hibbertioides	1	1	1	1	1	1	1	1	0	0	0	1	0	0	0	0	0	0	0	0	0	0	0	0	0	0	1	2	0	1	2
Sphedamnocarpus_galphimiifolius	1	1	1	1	1	1	1	1	0	0	0	1	0	0	0	0	0	0	0	0	0	0	0	0	0	0	1	2	0	1	2
Sphedamnocarpus_pruriens	1	1	1	1	1	1	1	1	0	0	0	1	0	0	0	0	0	0	0	0	0	0	0	0	0	0	1	2	0	1	2
Banisteriopsis_muricata	1	1	1	1	1	1	1	1	0	0	0	1	0	0	0	0	0	0	0	0	0	0	0	0	0	0	1	2	0	1	1
Banisteriopsis_angustifolia	1	1	1	1	1	1	1	1	0	0	0	1	0	0	0	0	0	0	0	0	0	0	0	0	0	0	1	2	0	1	1
Peixotoa_glabra	1	1	1	1	1	1	1	1	0	0	0	1	0	0	0	0	0	0	0	0	0	0	0	0	0	0	1	2	1	1	1
Peixotoa_parviflora	1	1	1	1	1	1	1	1	0	0	0	1	0	0	0	0	0	0	0	0	0	0	0	0	0	0	1	2	1	1	1
Mionandra_argentea	1	1	1	1	1	1	1	1	0	0	0	1	0	0	0	0	0	0	0	1	0	0	0	0	0	0	1	2	1	1	1
Mionandra_camareoides	1	1	1	1	1	1	1	1	0	0	0	1	0	0	0	0	0	0	0	1	0	0	0	0	0	0	1	2	1	1	1
Cottsia_californica	1	1	1	1	1	1	1	1	0	0	0	1	0	0	0	0	0	0	0	1	0	0	0	0	0	1	1	2	1	1	1
Cottsia_linearis	1	1	1	1	1	1	1	1	0	0	0	1	0	0	0	0	0	0	0	1	0	0	0	0	0	1	1	2	1	1	1
Camarea_axillaris	1	1	1	1	1	1	1	1	0	0	0	1	0	0	0	0	0	0	0	0	0	0	0	0	0	1	1	1	1	1	1
Gaudichaudia_cynanchoides	1	1	1	1	1	1	1	1	0	0	0	1	0	0	0	0	0	0	0	0	0	0	0	0	0	1	1	2	1	1	1
Aspicarpa_hirtella	1	1	1	1	1	1	1	1	0	0	0	1	0	0	0	0	0	0	0	0	0	0	0	0	0	1	1	2	1	1	1
Gaudichaudia_albida	1	1	1	1	1	1	1	1	0	0	0	1	0	0	0	0	0	0	0	0	0	0	0	0	0	1	1	2	1	1	1
Janusia_guaranitica	1	1	1	1	1	1	1	1	0	0	0	1	0	0	0	0	0	0	0	1	0	0	0	0	0	1	1	2	1	1	1
Janusia_linearifolia	1	1	1	1	1	1	1	1	0	0	0	1	0	0	0	0	0	0	0	1	0	0	0	0	0	1	1	2	1	1	1
Aspicarpa_pulchella	1	1	1	1	1	1	1	1	0	0	0	1	0	0	0	0	0	0	0	1	0	0	0	0	0	1	1	2	1	1	1
Aspicarpa_harleyi	1	1	1	1	1	1	1	1	0	0	0	1	0	0	0	0	0	0	0	1	0	0	0	0	0	1	1	2	1	1	1
Schwannia_janusioides	1	1	1	1	1	1	1	1	0	0	0	1	0	0	0	0	0	0	0	0	0	0	0	0	0	1	1	2	1	1	1
Schwannia_mediterranea	1	1	1	1	1	1	1	1	0	0	0	1	0	0	0	0	0	0	0	0	0	0	0	0	0	1	1	2	1	1	1

## Sheet: Planilha3
	Stipules, position: (0) interpetiolar, (1) epipetiolar	Stipules, size and presence: (0) conspicuous, (1) inconspicuous, (2) absent	Leaves, phyllotaxis: (0) opposite, (1) alternate;	Leaves, lamina, margin, shape when young: (0) plane, (1) revolute	Leaves, lamina, apex, glands: (0) absent, (1) present	Leaves, lamina, venation, type: (0) brochidodromous, (1) camptodromous	Leaves, lamina, glands: (0) absent, (1) present	Inflorescence, main axis, posture: (0) erect, (1) deflexed	Inflorescence, cincinni, flower number: (0) 1-flowered cincinni, (1) 2-flowered cincinni only, (2) 2-7-flowered cincinni	Inflorescence, cincinni, number (0) more than 4 1-flowered cincinni, (1) only 4 1-flowered cincinni	Inflorescence, type: (0) thyrse, (1) corymb, (2) umbel	Inflorescences, bracteoles, glands: (0) absent, (1) present	Inflorescence, bracts, glands: (0) absent, (1) present	Flower, petals, shape 3D: (0) plane, (1) cucculate	Flower, posterior petal, glands, presence: (0) eglandular, (1) glandular;	Flower, petals, pubescence: (0) glabrous, (1) densely pubescent	Androecium, homogeneity: (0) homomorphic, (1) heteromorphic;	Androecium, stamens, number, fertile: (0) 10, (1) 2-6	Androecium, stamen, anther, filament insertion: (0) dorsifixed, (1) basifixed;	Androecium, stamens, connectives, glands, size: (0) minute, (1) proeminent, (2) absent	Pollen grains, apertures, position: (0) zono (1) panto	Gynoecium, carpels, connation: (0) connate, (1) free	Gynoecium, styles, number: (0) 3 styles, (1) 2-styles, (2) 1 style	Gynoecium, styles, apex, shape: (0) subulate, (1) truncate, capitate, uncinate, expanded;	Gynoecium, styles, position in fruit: (0) erect, (1) reflexed	Gynoecium, stigma, type: (0) punctiform, (1) capitate or crateriform;	Gynoecium, stigma, position: (0) apical, (1) lateral	Fruits, type: (0) capsule, (1) mericarp, (2) drupe, (3) nut;	Fruits, mericarps, wings, number: (0) 0, (1) 1, (2) 2, (3) 3, (4) 4	Seeds, testa, ornamentation: (0) perforate to rugose, (1) smooth;	Seeds, dispersion: (0) free, (1) inside fruits ;
	0	1	2	3	4	5	6	7	8	9	10	11	12	13	14	15	16	17	18	19	20	21	22	23	24	25	26	27	28	29	30
Bergia_pedicellaris	-	1	0	0	0	0	1	0	0	1	2	0	0	0	0	0	0	1	0	2	0	0	0	1	0	1	0	0	-	0	0
Bergia_texana	-	1	0	0	0	0	1	0	0	1	2	0	0	0	0	0	0	1	0	2	0	0	0	1	0	1	0	0	-	0	0
Elatine_minima	-	1	0	0	0	0	1	0	0	1	2	0	0	0	0	0	0	1	0	2	0	0	0	1	0	1	0	0	-	0	0
Elatine_triandra	-	1	0	0	0	0	1	0	0	1	2	0	0	0	0	0	0	1	0	2	0	0	0	1	0	1	0	0	-	0	0
Spachea_hammelii	0	0	0	0	0	0	1	1	0	0	0	1	0	0	0	0	0	0	1	1	0	0	0	0	0	0	0	1	0	1	1
Spachea_elegans	0	0	0	0	0	0	1	1	0	0	0	1	0	0	0	0	0	0	1	1	0	0	0	0	0	0	0	1	0	1	1
Spachea_lactescens	0	0	0	0	0	0	1	1	0	0	0	1	0	0	0	0	0	0	1	1	0	0	0	0	0	0	0	1	0	1	1
Verrucularina_glaucophylla	0	0	0	0	0	0	0	0	0	0	0	1	0	0	0	0	0	0	1	1	0	0	0	0	0	0	0	1	0	1	1
Galphimia_gracilis	0	0	0	0	0	0	1	0	0	0	0	1	0	0	0	0	0	0	1	1	0	0	0	0	0	0	0	1	0	1	1
Galphimia_brasiliensis	0	0	0	0	0	0	1	0	0	0	0	1	0	0	0	0	0	0	1	1	0	0	0	0	0	0	0	1	0	1	1
Coleostachys_genipifolia	0	0	0	0	0	1	1	0	0	0	0	0	0	0	0	0	0	0	1	1	0	1	0	0	0	0	0	1	0	1	1
Acmanthera_latifolia	0	0	0	0	0	1	1	0	0	0	0	0	0	0	0	0	0	0	1	1	0	1	0	0	0	0	0	1	0	1	1
Pterandra_arborea	0	0	0	0	0	1	1	0	0	0	0	0	0	0	0	0	0	0	1	1	0	1	0	0	0	0	0	1	0	1	1
Diacidia_ferruginea	0	0	0	0	0	0	0	0	0	0	0	0	0	1	0	0	0	0	1	1	0	0	0	0	0	0	0	1	0	1	1
Diacidia_galphimioides	0	0	0	0	0	0	0	0	0	0	0	0	0	1	0	0	0	0	1	1	0	0	0	0	0	0	0	1	0	1	1
Blepharandra_heteropetala	0	0	0	0	0	0	0	0	0	0	0	0	0	1	0	0	0	0	1	1	0	0	0	0	0	0	0	1	0	1	1
Blepharandra_hypoleuca	0	0	0	0	0	0	0	0	0	0	0	0	0	1	0	0	0	0	1	1	0	0	0	0	0	0	0	1	0	1	1
Byrsonima_coccolobifolia	0	0	0	0	0	0	0	0	0	0	0	0	0	1	0	0	0	0	1	1	0	0	0	0	0	0	0	2	-	1	1
Byrsonima_crassifolia	0	0	0	0	0	0	0	0	1	0	0	0	0	1	0	0	0	0	1	1	0	0	0	0	0	0	0	2	-	1	1
Brachylophon_curtisii	0	2	1	0	0	0	1	1	0	0	0	0	1	0	0	0	1	0	1	2	0	0	1	1	1	1	0	1	1	1	1
Acridocarpus_adenophorus	0	2	1	0	0	0	1	1	0	0	0	0	1	0	0	0	1	0	1	2	0	0	1	1	1	1	0	1	1	1	1
Acridocarpus_excelsus	0	2	1	0	0	0	1	1	0	0	0	0	1	0	0	0	1	0	1	2	0	0	1	1	1	1	0	1	1	1	1
Mcvaughia_bahiana	0	0	0	0	0	0	1	0	2	0	0	1	0	1	1	0	1	1	1	0	0	0	0	1	0	1	0	2	-	1	1
Burdachia_sphaerocarpa	0	0	0	0	0	0	1	1	2	0	0	1	0	1	1	0	1	0	1	0	0	0	0	1	0	1	0	2	-	1	1
Glandonia_macrocarpa	0	0	0	0	0	0	1	1	2	0	0	1	0	1	1	0	1	0	1	0	0	0	0	1	0	1	0	2	-	1	1
Barnebya_dispar	0	0	0	0	0	0	1	0	1	0	0	0	0	0	1	0	1	0	1	0	0	0	0	1	0	1	0	1	1	1	1
Dinemandra_gayana	0	0	0	1	0	0	1	0	0	1	0	0	0	0	1	0	1	0	1	0	0	0	0	1	0	1	0	1	1	1	1
Dinemandra_ericoides	0	0	0	1	0	0	1	0	0	1	0	0	0	0	1	0	1	0	1	0	0	0	0	1	0	1	0	1	1	1	1
Lasiocarpus_salicifolius	0	0	0	1	0	0	1	0	0	1	0	0	0	0	0	0	1	0	1	0	0	0	0	1	0	1	0	1	-	1	1
Lasiocarpus_ferrugineus	0	0	0	1	0	0	1	0	0	1	0	0	0	0	0	0	1	0	1	0	0	0	0	1	0	1	0	1	-	1	1
Ptilochaeta_bahiensis	0	0	0	1	0	0	1	0	0	1	0	0	0	0	0	0	1	0	1	0	0	0	0	1	0	1	0	1	-	1	1
Ptilochaeta_nudipes	0	0	0	1	0	0	1	0	0	1	0	0	0	0	0	0	1	0	1	0	0	0	0	1	0	1	0	1	-	1	1
Heladena_multiflora	1	0	0	0	0	0	1	0	0	0	0	0	0	0	1	0	1	0	1	0	1	0	0	1	0	1	0	1	0	1	1
Heladena_echinata	1	0	0	0	0	0	1	0	0	0	0	0	0	0	1	0	1	0	1	0	1	0	0	1	0	1	0	1	-	1	1
Tristellateia_africana	1	0	0	0	0	0	1	0	0	0	0	0	0	0	0	0	1	0	1	2	1	0	0	1	0	1	0	1	4	1	1
Tristellateia_madagascariensis	1	0	0	0	0	0	1	0	0	0	0	0	0	0	0	0	1	0	1	2	1	0	0	1	0	1	0	1	4	1	1
Echinopterys_eglandulosa	1	0	0	0	0	0	1	0	0	0	0	0	0	0	1	0	1	0	1	0	1	0	0	1	0	1	0	1	-	1	1
Thryallis_latifolia	1	0	0	0	0	0	1	0	0	0	0	0	0	0	1	0	1	0	1	0	1	0	0	1	0	1	0	1	0	1	1
Thryallis_longifolia	1	0	0	0	0	0	1	0	0	0	0	0	0	0	1	0	1	0	1	0	1	0	0	1	0	1	0	1	0	1	1
Bunchosia_glandulosa	1	0	0	0	0	0	1	0	0	0	0	1	0	0	1	0	1	0	1	0	1	0	0	1	0	1	0	2	-	1	1
Bunchosia_glandulifera	1	0	0	0	0	0	1	0	0	0	0	1	0	0	1	0	1	0	1	0	1	0	0	1	0	1	0	2	-	1	1
Lophopterys_floribunda	1	0	0	0	1	0	1	0	0	0	0	0	0	0	1	0	1	0	1	0	1	0	0	1	0	1	0	1	2	1	1
Lophopterys_inpana	1	0	0	0	1	0	1	0	0	0	0	0	0	0	1	0	1	0	1	0	1	0	0	1	0	1	0	1	2	1	1
Psychopterys_dipholiphylla	1	0	0	0	1	0	1	0	0	0	0	0	0	0	1	0	1	0	1	0	1	0	0	1	0	1	0	1	1	1	1
Adelphia_hiraea	1	0	0	0	1	0	1	0	0	0	0	0	0	0	1	0	1	0	1	0	1	0	0	1	0	1	1	1	2	1	1
Excentradenia_propinqua	1	0	0	0	1	0	1	0	0	0	0	0	0	0	1	0	1	0	1	0	1	0	0	1	0	1	1	1	2	1	1
Hiraea_smilacina	1	0	0	0	1	0	1	0	0	0	0	0	0	0	1	0	1	0	1	0	1	0	0	1	0	1	1	1	2	1	1
Hiraea_fagifolia	1	0	0	0	1	0	1	0	0	0	0	0	0	0	1	0	1	0	1	0	1	0	0	1	0	1	1	1	2	1	1
Glicophyllum_microphyllum	0	1	0	0	0	0	1	0	0	0	0	1	0	0	1	1	1	0	1	0	1	0	0	1	0	1	1	1	1/2/4	1	1
Glicophyllum_ambiguum	0	1	0	0	0	0	1	0	0	0	0	1	0	0	1	1	1	0	1	0	1	0	0	1	0	1	1	1	1/2/4	1	1
Niedenzuella_acutifolia	0	1	0	0	0	0	1	0	0	0	0	0	0	0	1	1	1	0	1	0	1	0	0	1	0	1	1	1	2/4	1	1
Niedenzuella_sericea	0	1	0	0	0	0	1	0	0	0	0	0	0	0	1	1	1	0	1	0	1	0	0	1	0	1	1	1	2/4	1	1
Tetrapterys_phlomoides	0	1	0	0	0	0	1	0	0	0	2	0	0	0	1	1	1	0	1	0	1	0	0	1	0	1	1	1	4	1	1
Tetrapterys_discolor	0	1	0	0	0	0	1	0	0	0	2	0	0	0	1	1	1	0	1	0	1	0	0	1	0	1	1	1	4	1	1
Christianella_multiglandulosa	0	1	0	0	0	0	1	0	0	0	0	1	0	0	1	1	1	0	1	0	1	0	0	1	0	1	1	1	1	1	1
Christianella_surinamensis	0	1	0	0	0	0	1	0	0	0	0	1	0	0	1	1	1	0	1	0	1	0	0	1	0	1	1	1	1	1	1
Jubelina_riparia	0	1	0	0	0	0	1	0	0	0	0	0	0	0	1	1	1	0	1	0	1	0	0	1	0	1	1	1	1	1	1
Jubelina_rosea	0	1	0	0	0	0	1	0	0	0	0	0	0	0	1	1	1	0	1	0	1	0	0	1	0	1	1	1	1	1	1
Flabellaria_paniculata	0	1	0	0	0	0	1	0	0	0	0	0	0	0	1	1	1	0	1	2	1	0	0	1	0	1	0	1	1	1	1
Malpighiodes_bracteosa	0	1	0	0	0	0	1	0	0	0	0	0	0	0	1	1	1	0	1	0	1	0	0	1	0	1	1	1	1	1	1
Mezia_araujoi	0	1	0	0	0	0	1	0	0	0	0	0	0	0	1	1	1	0	1	0	1	0	0	1	0	1	1	1	1	1	1
Mezia_includens	0	1	0	0	0	0	1	0	0	0	0	0	0	0	1	1	1	0	1	0	1	0	0	1	0	1	1	1	1	1	1
Alicia_anisopetala	0	1	0	0	0	0	1	0	0	0	0	0	0	0	1	1	1	0	1	0	1	0	0	1	0	1	1	1	1/2	1	1
Callaeum_nicaraguense	0	1	0	0	0	0	1	0	0	0	1	0	0	0	1	1	1	0	1	0	1	0	0	1	0	1	1	1	2	1	1
Callaeum_psilophyllum	0	1	0	0	0	0	1	0	0	0	1	0	0	0	1	1	1	0	1	0	1	0	0	1	0	1	1	1	2	1	1
Tricomaria_usillo	0	1	0	0	0	0	1	0	0	0	0	0	0	0	1	1	1	0	1	0	1	0	0	1	0	1	1	1	-	1	1
Dicella_bracteosa	0	1	0	0	0	0	1	0	0	0	0	0	0	0	1	1	1	0	1	0	1	0	0	1	0	1	1	3	-	1	1
Dicella_nucifera	0	1	0	0	0	0	1	0	0	0	0	0	0	0	1	1	1	0	1	0	1	0	0	1	0	1	1	3	-	1	1
Carolus_chasei	0	1	0	0	0	0	1	0	0	0	0	0	0	0	1	1	1	0	1	0	1	0	0	1	0	1	1	1	2	1	1
Carolus_chlorocarpus	0	1	0	0	0	0	1	0	0	0	0	0	0	0	1	1	1	0	1	0	1	0	0	1	0	1	1	1	2	1	1
Flabellariopsis_acuminata	0	1	0	0	0	0	1	0	0	0	0	0	0	0	0	1	1	0	1	2	1	0	0	1	0	1	0	1	2	1	1
Hiptage_benghalensis	0	1	0	0	0	0	1	0	0	0	0	0	0	0	0	1	1	0	1	2	1	0	1	1	0	1	0	1	3	1	1
Hiptage_candicans	0	1	0	0	0	0	1	0	0	0	0	0	0	0	0	1	1	0	1	2	1	0	1	1	0	1	0	1	3	1	1
Heteropterys_byrsonimifolia	0	1	0	0	0	0	1	0	0	0	0/1/2	0	0	0	1	1	1	0	1	0	1	0	0	1	0	1	1	1	1	1	1
Heteropterys_leschenaultiana	0	1	0	0	0	0	1	0	0	0	0/1/2	0	0	0	1	1	1	0	1	0	1	0	0	1	0	1	1	1	1	1	1
Ectopopterys_soejartoi	0	0	0	0	0	0	1	0	0	0	0	0	0	0	1	0	1	0	1	0	1	0	0	1	0	1	1	1	1	1	1
Amorimia_amazonica	0	0	0	0	0	0	1	0	0	0	0	1	0	0	1	1	1	0	1	0	1	0	0	1	0	1	1	1	2	1	1
Amorimia_rigida	0	0	0	0	0	0	1	0	0	0	0	1	0	0	1	1	1	0	1	0	1	0	0	1	0	1	1	1	2	1	1
Mascagnia_brevifolia	0	0	0	0	0	0	1	0	0	0	0	0	0	0	1	0	1	0	1	0	1	0	0	1	0	1	1	1	1	1	1
Mascagnia_divaricata	0	0	0	0	0	0	1	0	0	0	1	0	0	0	1	0	1	0	1	0	1	0	0	1	0	1	1	1	1	1	1
Calcicola_parvifolia	0	0	0	0	0	0	1	0	0	0	2	0	0	0	1	0	1	0	1	0	1	0	0	1	0	1	1	1	1	1	1
Malpighia_coccigera	0	0	0	0	0	0	1	0	0	0	2	0	0	0	1	0	1	0	1	0	1	0	0	1	0	1	1	2	-	1	1
Malpighia_glabra	0	0	0	0	0	0	1	0	0	0	2	0	0	0	1	0	1	0	1	0	1	0	0	1	0	1	1	2	-	1	1
Aspidopterys_elliptica	0	0	0	0	0	0	1	0	0	0	1	0	0	0	0	0	1	0	1	2	1	0	0	1	0	1	0	1	1	1	1
Aspidopterys_tomentosa	0	0	0	0	0	0	1	0	0	0	1	0	0	0	0	0	1	0	1	2	1	0	0	1	0	1	0	1	1	1	1
Caucanthus_auriculatus1	0	0	0	0	0	0	1	0	0	0	1	0	0	0	0	0	1	0	1	2	1	0	0	1	0	1	0	1	1	1	1
Caucanthus_auriculatus2	0	0	0	0	0	0	1	0	0	0	1	0	0	0	0	0	1	0	1	2	1	0	0	1	0	1	0	1	1	1	1
Diaspis_albida1	0	0	0	0	0	0	1	0	0	0	1	0	0	0	0	0	1	0	1	2	1	0	0	1	0	1	0	1	1	1	1
Diaspis_albida2	0	0	0	0	0	0	1	0	0	0	1	0	0	0	0	0	1	0	1	2	1	0	0	1	0	1	0	1	1	1	1
Triaspis_macropteron	0	0	0	0	0	0	1	0	0	0	1	0	0	0	0	0	1	0	1	2	1	0	0	1	0	1	0	1	1	1	1
Triaspis_hypericoides	0	0	0	0	0	0	1	0	0	0	1	0	0	0	0	0	1	0	1	2	1	0	0	1	0	1	0	1	1	1	1
Digoniopterys_microphylla	0	0	0	0	0	0	1	0	0	0	1	0	0	0	0	0	1	0	1	2	1	0	0	1	0	1	0	1	1	1	1
Microsteira_ambovombensis	0	0	0	0	0	0	1	0	0	0	1	0	0	0	0	0	1	0	1	2	1	0	0	1	0	1	0	1	3	1	1
Microsteira_diotostigma	0	0	0	0	0	0	1	0	0	0	1	0	0	0	0	0	1	0	1	2	1	0	0	1	0	1	0	1	3	1	1
Madagasikaria_andersonii	0	0	0	0	0	0	1	0	0	0	1	0	0	0	0	0	1	0	1	2	1	0	0	1	0	1	0	1	1	1	1
Rhynchophora_humbertii	0	0	0	0	0	0	1	0	0	0	1	0	0	0	0	0	1	0	1	2	1	0	0	1	0	1	0	1	3	1	1
Rhynchophora_phillipsonii	0	0	0	0	0	0	1	0	0	0	1	0	0	0	0	0	1	0	1	2	1	0	0	1	0	1	0	1	3	1	1
Bronwenia_cornifolia	0	0	0	0	0	0	1	0	0	0	0	0	0	0	1	0	1	0	1	1	1	0	0	1	0	1	0	1	1	1	1
Bronwenia_ferruginea	0	0	0	0	0	0	1	0	0	0	0	0	0	0	1	0	1	0	1	1	1	0	0	1	0	1	0	1	1	1	1
Diplopterys_lutea	0	0	0	0	0	0	1	0	0	0	2	0	0	0	1	1	1	0	1	1	1	0	0	1	0	1	0	1	1	1	1
Diplopterys_valvata	0	0	0	0	0	0	1	0	0	0	2	0	0	0	1	1	1	0	1	1	1	0	0	1	0	1	0	1	1	1	1
Stigmaphyllon_paralias	0	0	0	0	0	0	1	0	0	0	2	0	0	0	1	0	1	0	1	1	1	0	0	1	0	1	1	1	1	1	1
Stigmaphyllon_intermedium	0	0	0	0	0	0	1	0	0	0	2	0	0	0	1	0	1	0	1	2	1	0	0	1	0	1	1	1	1	1	1
Philgamia_glabrifolia	0	0	0	0	0	0	1	0	0	0	2	0	0	0	1	0	1	0	1	2	1	0	0	1	0	1	0	1	1	1	1
Philgamia_hibbertioides	0	0	0	0	0	0	1	0	0	0	2	0	0	0	1	0	1	0	1	2	1	0	0	1	0	1	0	1	1	1	1
Sphedamnocarpus_galphimiifolius	0	0	0	0	0	0	1	0	0	0	2	0	0	0	1	0	1	0	1	2	1	0	0	1	0	1	0	1	1	1	1
Sphedamnocarpus_pruriens	0	0	0	0	0	0	1	0	0	0	2	0	0	0	1	0	1	0	1	2	1	0	0	1	0	1	0	1	1	1	1
Banisteriopsis_muricata	0	0	0	0	0	0	1	0	0	0	2	0	0	0	1	0	1	0	1	1	1	0	0	1	0	1	0	1	1	1	1
Banisteriopsis_angustifolia	0	0	0	0	0	0	1	0	0	0	2	0	0	0	1	0	1	0	1	1	1	0	0	1	0	1	0	1	1	1	1
Peixotoa_glabra	0	0	0	0	0	0	1	0	0	0	2	0	0	0	1	0	1	1	1	1	1	0	0	1	0	1	0	1	1	1	1
Peixotoa_parviflora	0	0	0	0	0	0	1	0	0	0	2	0	0	0	1	0	1	1	1	1	1	0	0	1	0	1	0	1	1	1	1
Mionandra_argentea	0	0	0	0	0	0	1	0	0	1	2	0	0	0	1	0	1	1	1	1	1	0	0	1	0	1	0	1	1	1	1
Mionandra_camareoides	0	0	0	0	0	0	1	0	0	1	2	0	0	0	1	0	1	1	1	1	1	0	0	1	0	1	0	1	1	1	1
Cottsia_californica	0	0	0	0	0	0	1	0	0	1	2	0	0	0	1	0	1	1	1	1	1	0	1	1	0	1	0	1	1	1	1
Cottsia_linearis	0	0	0	0	0	0	1	0	0	1	2	0	0	0	1	0	1	1	1	1	1	0	1	1	0	1	0	1	1	1	1
Camarea_axillaris	0	0	0	0	0	0	1	0	0	0	1	0	0	0	1	0	1	1	1	1	1	0	1	1	0	1	0	1	1	1	1
Aspicarpa_cynanchoides	0	0	0	0	0	0	1	0	0	0	2	0	0	0	1	0	1	1	1	1	1	0	1	1	0	1	0	1	1	1	1
Aspicarpa_hirtella	0	0	0	0	0	0	1	0	0	0	2	0	0	0	1	0	1	1	1	1	1	0	1	1	0	1	0	1	1	1	1
Aspicarpa_albida	0	0	0	0	0	0	1	0	0	0	2	0	0	0	1	0	1	1	1	1	1	0	1	1	0	1	0	1	1	1	1
Janusia_guaranitica	0	0	0	0	0	0	1	0	0	1	2	0	0	0	1	0	1	1	1	1	1	0	1	1	0	1	0	1	1	1	1
Janusia_linearifolia	0	0	0	0	0	0	1	0	0	1	2	0	0	0	1	0	1	1	1	1	1	0	1	1	0	1	0	1	1	1	1
Mamedea_pulchella	0	0	0	0	0	0	1	0	0	1	2	0	0	0	1	0	1	1	1	1	1	0	1	1	0	1	0	1	1	1	1
Mamedea_harleyi	0	0	0	0	0	0	1	0	0	1	2	0	0	0	1	0	1	1	1	1	1	0	1	1	0	1	0	1	1	1	1
Schwannia_janusioides	0	0	0	0	0	0	1	0	0	0	2	0	0	0	1	0	1	1	1	1	1	0	1	1	0	1	0	1	1	1	1
Schwannia_mediterranea	0	0	0	0	0	0	1	0	0	0	2	0	0	0	1	0	1	1	1	1	1	0	1	1	0	1	0	1	1	1	1
